# Supplementary material for: Variation Revealed by SNP Genotyping and Morphology Provides Insight into the Origin of the Tomato
Source: PLoS One. 2012 Oct 31;7(10):e48198. doi: 10.1371/journal.pone.0048198 (PMC3485194; doi:10.1371/journal.pone.0048198)
Supplement: Table S1 — Sample list and passport data. (XLS) [file pone.0048198.s003.xls]

## Sheet: Hoja1
Accession code	Genebank	Other codes	Latitude	Longitude	Passport classification	Final classification	Wide group	Limited group	Country	Used morphological quantitative analysis
BGV000250	COMAV		1404--S	02127--E	S. l. cerasiforme	S. l. cerasiforme	S. l. cerasiforme Other	World	AGO	yes
BGV000931	COMAV		3620--N	00515--W	S. l. lycopersicum	S. l. lycopersicum	Tomato Landrace	Andalucia	ESP	no
BGV000932	COMAV		3640--N	00526--W	S. l. lycopersicum	S. l. lycopersicum	Tomato Landrace	Andalucia	ESP	no
BGV000933	COMAV		3640--N	00526--W	S. l. lycopersicum	S. l. lycopersicum	Tomato Landrace	Andalucia	ESP	no
BGV000937	COMAV		3602--N	00525--W	S. l. lycopersicum	S. l. lycopersicum	Tomato Landrace	Andalucia	ESP	no
BGV000938	COMAV		3602--N	00525--W	S. l. lycopersicum	S. l. lycopersicum	Tomato Landrace	Andalucia	ESP	no
BGV000943	COMAV		3637--N	00616--W	S. l. lycopersicum	S. l. lycopersicum	Tomato Landrace	Andalucia	ESP	no
BGV002117	COMAV		4144--N	00148--E	S. l. lycopersicum	S. l. lycopersicum	Tomato Landrace	Catalonia	ESP	no
BGV002168	COMAV		4137--N	00234--E	S. l. lycopersicum	S. l. lycopersicum	Tomato Landrace	Catalonia	ESP	no
BGV002221	COMAV		4132--N	00223--E	S. l. lycopersicum	S. l. lycopersicum	Tomato Landrace	Catalonia	ESP	no
BGV002270	COMAV		4138--N	00151--E	S. l. lycopersicum	S. l. lycopersicum	Tomato Landrace	Catalonia	ESP	no
BGV003032	COMAV		2848--N	01746--W	S. l. lycopersicum	S. l. lycopersicum	Tomato Landrace	Canary Islands	ESP	no
BGV003034	COMAV		2848--N	01746--W	S. l. lycopersicum	S. l. lycopersicum	Tomato Landrace	Canary Islands	ESP	no
BGV003036	COMAV		2840--N	01746--W	S. l. lycopersicum	S. l. lycopersicum	Tomato Improved	Improved	ESP	no
BGV003040	COMAV		2838--N	01754--W	S. l. lycopersicum	S. l. lycopersicum	Tomato Improved	Improved	ESP	no
BGV003048	COMAV		2849--N	01752--W	S. l. lycopersicum	S. l. lycopersicum	Tomato Landrace	Canary Islands	ESP	no
BGV003058	COMAV		2748--N	01753--W	S. l. cerasiforme	S. l. cerasiforme	S. l. cerasiforme Other	Canary Islands	ESP	no
BGV003075	COMAV		2843--N	01744--W	S. l. lycopersicum	S. l. lycopersicum	Tomato Landrace	Canary Islands	ESP	no
BGV003109	COMAV		281004N	0171202W	S. l. cerasiforme	S. l. cerasiforme	S. l. cerasiforme Other	Canary Islands	ESP	no
BGV003115	COMAV		281044N	0171101W	S. l. cerasiforme	S. l. cerasiforme	S. l. cerasiforme Other	Canary Islands	ESP	no
BGV003120	COMAV		281150N	0171523W	S. l. cerasiforme	S. l. cerasiforme	S. l. cerasiforme Other	Canary Islands	ESP	no
BGV003125	COMAV		280942N	0171940W	S. l. cerasiforme	S. l. cerasiforme	S. l. cerasiforme Other	Canary Islands	ESP	no
BGV003139	COMAV		280355N	0171256W	S. l. cerasiforme	S. l. cerasiforme	S. l. cerasiforme Other	Canary Islands	ESP	no
BGV004207	COMAV		3744--N	02539--W	S. l. lycopersicum	S. l. lycopersicum	Tomato Improved	Improved	PRT	no
BGV004573	COMAV		230700N	0822400W	S. l. lycopersicum	S. l. lycopersicum	Tomato Improved	Improved	CUB	yes
BGV004575	COMAV		145643N	0910639W	S. l. lycopersicum	S. l. lycopersicum	Tomato Improved	Improved	GTM	no
BGV004577	COMAV		145644N	0910640W	S. l. lycopersicum	S. l. lycopersicum	Tomato Improved	Improved	GTM	no
BGV004580	COMAV		1439--N	09049--W	S. l. lycopersicum	S. l. lycopersicum	Tomato Improved	Improved	GTM	no
BGV004582	COMAV		1433--N	09044--W	S. l. lycopersicum	S. l. lycopersicum	Tomato Improved	Improved	GTM	no
BGV004583	COMAV		1433--N	09044--W	S. l. lycopersicum	S. l. lycopersicum	Tomato Improved	Improved	GTM	no
BGV004584	COMAV		046302N	0740728W	S. l. cerasiforme	S. l. cerasiforme	S. l. cerasiforme Colombian	Colombia	COL	yes
BGV004588	COMAV		1447--N	09012--W	S. l. lycopersicum	S. l. lycopersicum	Tomato Mesoamerican	South American	GTM	no
BGV004628	COMAV		4118--N	07241--W	S. l. lycopersicum	S. l. lycopersicum	Tomato Landrace	USA	USA	no
BGV004652	COMAV		4118--N	07241--W	S. l. lycopersicum	S. l. lycopersicum	Tomato Landrace	USA	USA	no
BGV004656	COMAV		4118--N	07241--W	S. l. lycopersicum	S. l. lycopersicum	Tomato Landrace	USA	USA	no
BGV004664	COMAV		4118--N	07241--W	S. l. lycopersicum	S. l. lycopersicum	Tomato Landrace	USA	USA	no
BGV004667	COMAV		4118--N	07241--W	S. l. lycopersicum	S. l. lycopersicum	Tomato Landrace	USA	USA	no
BGV004672	COMAV		4118--N	07241--W	S. l. lycopersicum	S. l. lycopersicum	Tomato Landrace	USA	USA	no
BGV005416	COMAV		3945--N	00100--W	S. l. lycopersicum	S. l. lycopersicum	Tomato Landrace	Valencia	ESP	no
BGV005436	COMAV		3804--N	00100--W	S. l. lycopersicum	S. l. lycopersicum	Tomato Landrace	Valencia	ESP	no
BGV005495	COMAV		4012--N	00027--W	S. l. lycopersicum	S. l. lycopersicum	Tomato Landrace	Valencia	ESP	no
BGV005628	COMAV		3824--N	00025--W	S. l. lycopersicum	S. l. lycopersicum	Tomato Landrace	Valencia	ESP	yes
BGV005655	COMAV		-------	--------	S. l. lycopersicum	S. l. lycopersicum	Tomato Landrace	Valencia	ESP	no
BGV005860	COMAV		0414--S	07913--W	S. l. lycopersicum	S. l. lycopersicum	Tomato Improved	Improved	ECU	no
BGV005873	COMAV		0406--S	07918--W	S. l. lycopersicum	S. l. lycopersicum	Tomato Improved	Improved	ECU	yes
BGV005895	COMAV		0402--S	07853--W	S. l. cerasiforme	S. l. cerasiforme	S. l. cerasiforme Ecuadorian	Zamora	ECU	yes
BGV005912	COMAV	ECU-96	0350--S	07845--W	S. l. cerasiforme	S. l. cerasiforme	S. l. cerasiforme Ecuadorian	Zamora	ECU	yes
BGV006071	COMAV		0359--S	07912--W	S. lycopersicum	S. l. lycopersicum x S. l. cerasiforme	S. l. lycopersicum x S. l. cerasiforme	S. l. lycopersicum x S. l. cerasiforme	ECU	no
BGV006084	COMAV		035606S	0791843W	S. l. lycopersicum	S. l. lycopersicum	Tomato Improved	Improved	ECU	no
BGV006087	COMAV		035505S	0791856W	S. l. lycopersicum	S. l. lycopersicum	Tomato Improved	Improved	ECU	yes
BGV006129	COMAV		035707S	0792608W	S. pimpinellifolium	S. pimpinellifolium	S. pimpinellifolium Montane	Catamayo	ECU	yes
BGV006187	COMAV		031844S	0793743W	S. pimpinellifolium	S. pimpinellifolium	S. pimpinellifolium Montane	Machala	ECU	no
BGV006225	COMAV		032355S	0783453W	S. l. cerasiforme	S. l. cerasiforme	S. l. cerasiforme Ecuadorian	Gualaquiza	ECU	no
BGV006233	COMAV		023645S	0781321W	S. l. cerasiforme	S. l. cerasiforme	S. l. cerasiforme Ecuadorian	Sucúa	ECU	yes
BGV006327	COMAV		045332S	0802231W	S. pimpinellifolium	S. pimpinellifolium	S. pimpinellifolium Peruvian	Sullana	PER	yes
BGV006328	COMAV		045602S	0803222W	S. pimpinellifolium	S. pimpinellifolium	S. pimpinellifolium Peruvian	Sullana	PER	yes
BGV006331	COMAV		051714S	0795729W	S. pimpinellifolium	S. pimpinellifolium	S. pimpinellifolium Peruvian	Piura	PER	yes
BGV006333	COMAV		051113S	0803733W	S. pimpinellifolium	S. pimpinellifolium	S. pimpinellifolium Peruvian	Coastal Piura	PER	yes
BGV006336	COMAV		051946S	0795506W	S. pimpinellifolium	S. pimpinellifolium	S. pimpinellifolium Peruvian	Piura	PER	no
BGV006341	COMAV		051654S	0804103W	S. pimpinellifolium	S. pimpinellifolium	S. pimpinellifolium Peruvian	Coastal Piura	PER	no
BGV006343	COMAV		051920S	0804249W	S. pimpinellifolium	S. pimpinellifolium	S. pimpinellifolium Peruvian	Coastal Piura	PER	yes
BGV006344	COMAV		052603S	0804535W	S. pimpinellifolium	S. pimpinellifolium	S. pimpinellifolium Peruvian	Coastal Piura	PER	yes
BGV006345	COMAV		053152S	0804913W	S. pimpinellifolium	S. pimpinellifolium	S. pimpinellifolium Peruvian	Coastal Piura	PER	yes
BGV006347	COMAV		051642S	0800621W	S. pimpinellifolium	S. pimpinellifolium	S. pimpinellifolium Peruvian	Piura	PER	yes
BGV006360	COMAV		055528S	0794629W	S. pimpinellifolium	S. pimpinellifolium	S. pimpinellifolium Peruvian	Olmos	PER	yes
BGV006369	COMAV		045137S	0804707W	S. pimpinellifolium	S. pimpinellifolium	S. pimpinellifolium Peruvian	Sullana	PER	yes
BGV006370	COMAV		045101S	0805057W	S. pimpinellifolium	S. pimpinellifolium	S. pimpinellifolium Peruvian	Sullana	PER	yes
BGV006452	COMAV		050839S	0801644W	S. pimpinellifolium	S. pimpinellifolium	S. pimpinellifolium Peruvian	Piura	PER	no
BGV006457	COMAV	UPV006445	051019S	0800819W	S. pimpinellifolium	S. pimpinellifolium	S. pimpinellifolium Peruvian	Piura	PER	yes
BGV006468	COMAV		055940S	0794218W	S. pimpinellifolium	S. pimpinellifolium	S. pimpinellifolium Peruvian	Olmos	PER	no
BGV006476	COMAV	UPV006464	060050S	0794041W	S. pimpinellifolium	S. pimpinellifolium	S. pimpinellifolium Peruvian	Olmos	PER	no
BGV006478	COMAV		060205S	0794037W	S. pimpinellifolium	S. pimpinellifolium	S. pimpinellifolium Peruvian	Olmos	PER	yes
BGV006484	COMAV	ECU-719	060936S	0794202W	S. pimpinellifolium	S. pimpinellifolium	S. pimpinellifolium Peruvian	Olmos	PER	no
BGV006492	COMAV	UPV006480	071148S	0792542W	S. pimpinellifolium	S. pimpinellifolium	S. pimpinellifolium Peruvian	Trujillo	PER	no
BGV006504	COMAV	UPV006492	071911S	0792213W	S. pimpinellifolium	S. pimpinellifolium	S. pimpinellifolium Peruvian	Trujillo	PER	yes
BGV006507	COMAV	UPV006495	0715--S	07914--W	S. pimpinellifolium	S. pimpinellifolium	S. pimpinellifolium Peruvian	Trujillo	PER	yes
BGV006514	COMAV	UPV006502	0713--S	07858--W	S. pimpinellifolium	S. pimpinellifolium	S. pimpinellifolium Peruvian	Trujillo	PER	yes
BGV006639	COMAV		050832S	0801023W	S. pimpinellifolium	S. pimpinellifolium	S. pimpinellifolium Peruvian	Piura	PER	no
BGV006640	COMAV		045509S	0803807W	S. pimpinellifolium	S. pimpinellifolium	S. pimpinellifolium Peruvian	Sullana	PER	no
BGV006642	COMAV		045314S	0802738W	S. pimpinellifolium	S. pimpinellifolium	S. pimpinellifolium Peruvian	Sullana	PER	no
BGV006690	COMAV	UPV006678	040837S	0795050W	S. pimpinellifolium	S. pimpinellifolium	S. pimpinellifolium Montane	Catamayo	ECU	no
BGV006691	COMAV	UPV006679	040237S	0794119W	S. pimpinellifolium	S. pimpinellifolium	S. pimpinellifolium Montane	Catamayo	ECU	no
BGV006692	COMAV		0359--S	07912--W	S. l. lycopersicum	S. l. lycopersicum	Tomato Improved	Improved	ECU	no
BGV006712	COMAV	UPV006701	031819S	0792107W	S. pimpinellifolium	S. pimpinellifolium	S. pimpinellifolium Montane	Machala	ECU	no
BGV006753	COMAV		005442S	0774826W	S. l. cerasiforme	S. l. cerasiforme	S. l. cerasiforme Ecuadorian	Baeza	ECU	yes
BGV006767	COMAV	ECU-1007	005726S	0774857W	S. l. cerasiforme	S. l. cerasiforme	S. l. cerasiforme Ecuadorian	Baeza	ECU	yes
BGV006769	COMAV		010152S	0774710W	S. l. cerasiforme	S. l. cerasiforme	S. l. cerasiforme Ecuadorian	Baeza	ECU	yes
BGV006777	COMAV		010210S	0774128W	S. l. cerasiforme	S. l. cerasiforme	S. l. cerasiforme Ecuadorian	Baeza	ECU	yes
BGV006792	COMAV		010402S	0774721W	S. l. cerasiforme	S. l. cerasiforme	S. l. cerasiforme Ecuadorian	Baeza	ECU	yes
BGV006825	COMAV		011416S	0775249W	S. l. cerasiforme	S. l. cerasiforme	S. l. cerasiforme Ecuadorian	Baeza	ECU	yes
BGV006857	COMAV		014245S	0775046W	S. l. cerasiforme	S. l. cerasiforme	S. l. cerasiforme Ecuadorian	Simon Bolivar	ECU	yes
BGV006859	COMAV		014326S	0775250W	S. l. cerasiforme	S. l. cerasiforme	S. l. cerasiforme Ecuadorian	Puyo	ECU	yes
BGV006869	COMAV		015350S	0774805W	S. l. cerasiforme	S. l. cerasiforme	S. l. cerasiforme Ecuadorian	Puyo	ECU	yes
BGV006872	COMAV		015717S	0775205W	S. l. cerasiforme	S. l. cerasiforme	S. l. cerasiforme Ecuadorian	Puyo	ECU	yes
BGV006875	COMAV		020038S	0775633W	S. l. cerasiforme	S. l. cerasiforme	S. l. cerasiforme Ecuadorian	Puyo	ECU	yes
BGV006877	COMAV	ECU-1117	020421S	0775933W	S. l. cerasiforme	S. l. cerasiforme	S. l. cerasiforme Ecuadorian	Puyo	ECU	yes
BGV006883	COMAV	ECU-1123	021813S	0780708W	S. l. cerasiforme	S. l. cerasiforme	S. l. cerasiforme Ecuadorian	Sucúa	ECU	yes
BGV006896	COMAV		022702S	0781011W	S. l. cerasiforme	S. l. cerasiforme	S. l. cerasiforme Ecuadorian	Sucúa	ECU	yes
BGV006905	COMAV		023714S	0781155W	S. l. cerasiforme	S. l. cerasiforme	S. l. cerasiforme Ecuadorian	Sucúa	ECU	yes
BGV006910	COMAV	ECU-1150	024506S	0781817W	S. l. cerasiforme	S. l. cerasiforme	S. l. cerasiforme Ecuadorian	Sucúa	ECU	yes
BGV006931	COMAV		034014S	0783644W	S. l. cerasiforme	S. l. cerasiforme	S. l. cerasiforme Ecuadorian	Zamora	ECU	yes
BGV006932	COMAV		034537S	0784249W	S. l. cerasiforme	S. l. cerasiforme	S. l. cerasiforme Ecuadorian	Zamora	ECU	yes
BGV006934	COMAV		034718S	0784505W	S. l. cerasiforme	S. l. cerasiforme	S. l. cerasiforme Ecuadorian	Zamora	ECU	yes
BGV007023	COMAV		022320S	0781011W	S. l. cerasiforme	S. l. cerasiforme	S. l. cerasiforme Ecuadorian	Sucúa	ECU	yes
BGV007095	COMAV		005259N	0783000W	S. pimpinellifolium	S. pimpinellifolium	S. pimpinellifolium Ecuadorian	Esmeraldas	ECU	no
BGV007100	COMAV		010347N	0791205W	S. pimpinellifolium	S. pimpinellifolium	S. pimpinellifolium Ecuadorian	Esmeraldas	ECU	no
BGV007104	COMAV		005231N	0794631W	S. pimpinellifolium	S. pimpinellifolium	S. pimpinellifolium Ecuadorian	Esmeraldas	ECU	no
BGV007109	COMAV	ECU-1349, UPV023621	005922N	0793201W	S. pimpinellifolium	S. pimpinellifolium	S. pimpinellifolium Ecuadorian	Esmeraldas	ECU	no
BGV007111	COMAV		005942N	0793340W	S. pimpinellifolium	S. pimpinellifolium	S. pimpinellifolium Ecuadorian	Esmeraldas	ECU	no
BGV007137	COMAV	UPV023649	001439S	0791640W	S. pimpinellifolium	S. pimpinellifolium	S. pimpinellifolium Ecuadorian	Pedernales	ECU	no
BGV007145	COMAV	UPV023657	001319S	0792920W	S. pimpinellifolium	S. pimpinellifolium	S. pimpinellifolium Ecuadorian	Pedernales	ECU	no
BGV007151	COMAV	UPV023663	000733S	0793507W	S. pimpinellifolium	S. pimpinellifolium	S. pimpinellifolium Ecuadorian	Pedernales	ECU	no
BGV007155	COMAV		000528S	0794529W	S. pimpinellifolium	S. pimpinellifolium	S. pimpinellifolium Ecuadorian	Pedernales	ECU	no
BGV007161	COMAV		000019N	0795300W	S. pimpinellifolium	S. pimpinellifolium	S. pimpinellifolium Ecuadorian	Pedernales	ECU	no
BGV007168	COMAV	UPV023680	000209N	0795702W	S. pimpinellifolium	S. pimpinellifolium	S. pimpinellifolium Ecuadorian	Pedernales	ECU	no
BGV007208	COMAV		004248S	0802500W	S. pimpinellifolium	S. pimpinellifolium	S. pimpinellifolium Ecuadorian	Manta	ECU	no
BGV007222	COMAV	UPV023734	004944S	0802940W	S. pimpinellifolium	S. pimpinellifolium	S. pimpinellifolium Ecuadorian	Manta	ECU	no
BGV007225	COMAV		005136S	0802810W	S. pimpinellifolium	S. pimpinellifolium	S. pimpinellifolium Ecuadorian	Manta	ECU	no
BGV007348	COMAV	UPV023860	031917S	0794259W	S. pimpinellifolium	S. pimpinellifolium	S. pimpinellifolium Montane	Machala	ECU	no
BGV007355	COMAV		031926S	0794016W	S. pimpinellifolium	S. pimpinellifolium	S. pimpinellifolium Montane	Machala	ECU	no
BGV007366	COMAV		031942S	0793629W	S. pimpinellifolium	S. pimpinellifolium	S. pimpinellifolium Montane	Machala	ECU	no
BGV007637	COMAV		190431S	0644416W	S. l. cerasiforme	S. l. lycopersicum	Tomato Landrace	Bolivia	BOL	no
BGV007642	COMAV		191743S	0642222W	S. l. cerasiforme	S. l. lycopersicum	Tomato Landrace	Bolivia	BOL	no
BGV007702	COMAV		181052S	0634957W	S. l. cerasiforme	S. l. lycopersicum x S. l. cerasiforme	S. l. lycopersicum x S. l. cerasiforme	S. l. lycopersicum x S. l. cerasiforme	BOL	no
BGV007791	COMAV		194805S	0640047W	S. l. cerasiforme	S. l. lycopersicum	Tomato Landrace	Bolivia	BOL	no
BGV007854	COMAV		2117--N	08915--W	S. l. lycopersicum	S. l. lycopersicum	Tomato Mesoamerican	Yucatán	MEX	no
BGV007859	COMAV		2112--N	08904--W	S. l. cerasiforme	S. l. cerasiforme	S. l. cerasiforme Mesoamerican	Yucatán	MEX	yes
BGV007861	COMAV		2116--N	08958--W	S. l. lycopersicum	S. l. lycopersicum	Tomato Mesoamerican	Yucatán	MEX	yes
BGV007867	COMAV		2052--N	08944--W	S. l. lycopersicum	S. l. lycopersicum	Tomato Mesoamerican	Yucatán	MEX	yes
BGV007869	COMAV		2029--N	08942--W	S. l. lycopersicum	S. l. lycopersicum	Tomato Mesoamerican	Yucatán	MEX	yes
BGV007885	COMAV		1647--N	09640--W	S. l. lycopersicum	S. l. lycopersicum	Tomato Mesoamerican	Oaxaca	MEX	no
BGV007888	COMAV		1633--N	09643--W	S. lycopersicum	S. l. lycopersicum x S. l. cerasiforme	S. l. lycopersicum x S. l. cerasiforme	S. l. lycopersicum x S. l. cerasiforme	MEX	no
BGV007892	COMAV		1651--N	09647--W	S. l. lycopersicum	S. l. lycopersicum	Tomato Mesoamerican	Oaxaca	MEX	no
BGV007894	COMAV		2010--N	09803--W	S. l. cerasiforme	S. l. cerasiforme	S. l. cerasiforme Mesoamerican	Puebla	MEX	no
BGV007895	COMAV		2016--N	09757--W	S. l. cerasiforme	S. l. cerasiforme	S. l. cerasiforme Mesoamerican	Puebla	MEX	no
BGV007896	COMAV		1657--N	09645--W	S. l. lycopersicum	S. l. lycopersicum	Tomato Mesoamerican	Oaxaca	MEX	no
BGV007898	COMAV		201047N	0975618W	S. l. cerasiforme	S. l. cerasiforme	S. l. cerasiforme Mesoamerican	Puebla	MEX	no
BGV007899	COMAV		201048N	0975621W	S. l. cerasiforme	S. l. cerasiforme	S. l. cerasiforme Mesoamerican	Puebla	MEX	no
BGV007900	COMAV		201049N	0975623W	S. l. cerasiforme	S. l. cerasiforme	S. l. cerasiforme Mesoamerican	Puebla	MEX	no
BGV007901	COMAV		2011--N	09803--W	S. l. cerasiforme	S. l. cerasiforme	S. l. cerasiforme Mesoamerican	Puebla	MEX	yes
BGV007905	COMAV		2032--N	09729--W	S. l. cerasiforme	S. l. cerasiforme	S. l. cerasiforme Mesoamerican	Puebla	MEX	no
BGV007906	COMAV		2116--N	09822--W	S. l. cerasiforme	S. l. cerasiforme	S. l. cerasiforme Mesoamerican	Queretaro	MEX	yes
BGV007907	COMAV		2108--N	09825--W	S. l. cerasiforme	S. l. cerasiforme	S. l. cerasiforme Mesoamerican	Queretaro	MEX	yes
BGV007912	COMAV		2109--N	09854--W	S. l. cerasiforme	S. l. cerasiforme	S. l. cerasiforme Mesoamerican	Queretaro	MEX	yes
BGV007913	COMAV		2109--N	09854--W	S. l. cerasiforme	S. l. cerasiforme	S. l. cerasiforme Mesoamerican	Queretaro	MEX	yes
BGV007918	COMAV		2115--N	09907--W	S. l. cerasiforme	S. l. cerasiforme	S. l. cerasiforme Mesoamerican	Queretaro	MEX	yes
BGV007923	COMAV		1616--N	09749--W	S. l. lycopersicum	S. l. lycopersicum	Tomato Mesoamerican	Oaxaca	MEX	no
BGV007924	COMAV	UPV009151	1619--N	09755--W	S. l. lycopersicum	S. l. lycopersicum	Tomato Mesoamerican	Oaxaca	MEX	no
BGV007927	COMAV		2443--N	10747--W	S. l. cerasiforme	S. l. cerasiforme	S. l. cerasiforme Mesoamerican	Sinaloa	MEX	yes
BGV007928	COMAV		2545--N	10849--W	S. l. cerasiforme	S. l. cerasiforme	S. l. cerasiforme Mesoamerican	Sinaloa	MEX	yes
BGV007929	COMAV		2542--N	10901--W	S. l. cerasiforme	S. l. cerasiforme	S. l. cerasiforme Mesoamerican	Sinaloa	MEX	yes
BGV007931	COMAV		2603--N	10922--W	S. l. cerasiforme	S. l. cerasiforme	S. l. cerasiforme Mesoamerican	Sinaloa	MEX	no
BGV007932	COMAV		2448--N	10725--W	S. l. lycopersicum	S. l. lycopersicum	Tomato Mesoamerican	Sinaloa	MEX	no
BGV007937	COMAV		1947--N	08845--W	S. l. lycopersicum	S. l. lycopersicum	Tomato Mesoamerican	Yucatán	MEX	no
BGV007939	COMAV		1950--N	08843--W	S. l. lycopersicum	S. l. lycopersicum	Tomato Mesoamerican	Yucatán	MEX	no
BGV007942	COMAV		1931--N	09010--W	S. l. cerasiforme	S. l. cerasiforme	S. l. cerasiforme Mesoamerican	Yucatán	MEX	no
BGV007946	COMAV		0718--S	07919--W	S. pimpinellifolium	S. pimpinellifolium	S. pimpinellifolium Peruvian	Trujillo	PER	no
BGV007947	COMAV	UPV013127	0715--S	07907--W	S. pimpinellifolium	S. pimpinellifolium	S. pimpinellifolium Peruvian	Trujillo	PER	yes
BGV007979	COMAV		0917--S	07559--W	S. l. cerasiforme	S. l. cerasiforme	S. l. cerasiforme Northen Peruvian	Pasco	PER	yes
BGV007985	COMAV		1325--S	07348--W	S. lycopersicum	S. lycopersicum x S. pimpinellifolium	S. lycopersicum x S. pimpinellifolium	S. lycopersicum x S. pimpinellifolium	PER	no
BGV007988	COMAV		0908--S	07601--W	S. l. cerasiforme	S. l. cerasiforme	S. l. cerasiforme Northen Peruvian	Pasco	PER	yes
BGV007992	COMAV		1300--S	07232--W	S. pimpinellifolium	S. l. cerasiforme	S. l. cerasiforme Southern Peruvian	Cusco	PER	yes
BGV010723	COMAV		-------	--------	S. l. lycopersicum	S. l. lycopersicum	Tomato Landrace	France	FRA	no
BGV011178	COMAV		-------	--------	S. l. lycopersicum	S. l. lycopersicum	Tomato Improved	Improved	POL	yes
BGV011512	COMAV		384741N	0091951W	S. l. lycopersicum	S. l. lycopersicum	Tomato Landrace	Portugal	PRT	no
BGV012344	COMAV		-------	--------	S. l. lycopersicum	S. l. lycopersicum	Tomato Landrace	World	PHL	yes
BGV012594	COMAV		-------	--------	S. l. lycopersicum	S. l. lycopersicum	Tomato Landrace	France	FRA	no
BGV012597	COMAV		-------	--------	S. l. lycopersicum	S. l. lycopersicum	Tomato Landrace	France	FRA	no
BGV012851	COMAV		-------	--------	S. l. lycopersicum	S. l. lycopersicum	Tomato Landrace	Portugal	PRT	no
BGV013676	COMAV		-------	--------	S. l. cerasiforme	S. l. cerasiforme	S. l. cerasiforme Other	Canary Islands	ESP	no
BGV013717	COMAV		144932S	0745720W	S. pimpinellifolium	S. pimpinellifolium	S. pimpinellifolium Peruvian	Nazca	PER	no
BGV013720	COMAV	T-011	143449S	0745314W	S. pimpinellifolium	S. pimpinellifolium	S. pimpinellifolium Peruvian	Nazca	PER	no
BGV014911	COMAV		-------	--------	S. l. lycopersicum	S. l. lycopersicum	Tomato Landrace	Valencia	ESP	no
BGV015194	COMAV		313955N	0021002W	S. l. lycopersicum	S. l. lycopersicum	Tomato Improved	Improved	DZA	no
BGV015359	COMAV		0423937N	134208E	S. l. lycopersicum	S. l. lycopersicum	Tomato Landrace	Italy	ITA	no
BGV015365	COMAV		434114N	045220E	S. l. lycopersicum	S. l. lycopersicum	Tomato Landrace	France	FRA	no
BGV015368	COMAV		-------	--------	S. l. lycopersicum	S. l. lycopersicum	Tomato Landrace	France	FRA	no
BGV015381	COMAV		053056S	0784924W	S. pimpinellifolium	S. pimpinellifolium	S. pimpinellifolium Montane	Jaen	PER	no
BGV015382	COMAV		055308S	0781034W	S. pimpinellifolium	S. pimpinellifolium	S. pimpinellifolium Montane	Jaen	PER	no
CATIE-10965	CATIE		095400N	0834100W	S. l. lycopersicum	S. l. lycopersicum	Tomato Mesoamerican	South American	CRI	yes
CATIE-11106	CATIE		141800N	0881000W	S. l. cerasiforme	S. l. cerasiforme	S. l. cerasiforme Mesoamerican	Salvador	HND	no
CATIE-11746	CATIE		092200N	0834200W	S. l. cerasiforme	S. l. cerasiforme	S. l. cerasiforme Mesoamerican	Costa Rica	CRI	no
CATIE-18628	CATIE		095400N	0834100W	S. l. cerasiforme	S. l. cerasiforme	S. l. cerasiforme Mesoamerican	Costa Rica	CRI	no
CATIE-19247	CATIE		0954--N	08341--W	S. l. cerasiforme	S. l. cerasiforme	S. l. cerasiforme Mesoamerican	Costa Rica	CRI	no
CATIE-20249	CATIE		0959--N	08420--W	S. l. lycopersicum	S. l. lycopersicum	Tomato Improved	Improved	CRI	no
CATIE-9073	CATIE		131700N	0875200W	S. l. cerasiforme	S. l. cerasiforme	S. l. cerasiforme Mesoamerican	Salvador	SLV	no
L-C-116	COMAV		-------	--------	S. l. lycopersicum	S. l. lycopersicum	Tomato Landrace	Catalonia	ESP	no
L-C-127	COMAV		414028N	0022712E	S. l. lycopersicum	S. l. lycopersicum	Tomato Landrace	Catalonia	ESP	no
L04775	AVRDC		-------	--------	S. l. cerasiforme	S. l. cerasiforme	S. l. cerasiforme Other	World	THA	yes
L06230	AVRDC		-------	--------	S. l. cerasiforme	S. l. cerasiforme	S. l. cerasiforme Other	World	LAO	yes
LA-1291	TGRC		111500S	0744100W	S. l. cerasiforme	S. l. cerasiforme	S. l. cerasiforme Northen Peruvian	Pasco	PER	yes
LA-1312	TGRC		133600S	0721900W	S. l. cerasiforme	S. l. cerasiforme	S. l. cerasiforme Southern Peruvian	Cusco	PER	no
LA-1388	TGRC		110800S	0752000W	S. l. cerasiforme	S. l. cerasiforme	S. l. cerasiforme Northen Peruvian	Pasco	PER	yes
LA-1425	TGRC		023242N	0765735W	S. l. cerasiforme	S. l. cerasiforme	S. l. cerasiforme Colombian	Colombia	COL	no
LA-1429	TGRC		0048--S	08014--W	S. pimpinellifolium	S. pimpinellifolium	S. pimpinellifolium Ecuadorian	Manta	ECU	yes
LA-1461	TGRC		-------	--------	S. l. cerasiforme	S. l. cerasiforme	S. l. cerasiforme Other	World	PHL	no
LA-1483	TGRC		-------	--------	S. l. cerasiforme	S. l. cerasiforme	S. l. cerasiforme Other	World	MNP	yes
LA-1545	TGRC		2027--N	09001--W	S. l. cerasiforme	S. l. cerasiforme	S. l. cerasiforme Mesoamerican	Yucatán	MEX	yes
LA-1549	TGRC		1034--S	07529--W	S. l. cerasiforme	S. l. cerasiforme	S. l. cerasiforme Northen Peruvian	Pasco	PER	yes
LA-1622	TGRC		1524--S	02816--E	S. l. cerasiforme	S. l. cerasiforme	S. l. cerasiforme Other	World	ZMB	yes
LA-1689	TGRC		052166S	0806250W	S. pimpinellifolium	S. pimpinellifolium	S. pimpinellifolium Peruvian	Coastal Piura	PER	no
LA-172	TGRC		174700S	0631200W	S. l. cerasiforme	S. l. lycopersicum x S. l. cerasiforme	S. l. lycopersicum x S. l. cerasiforme	S. l. lycopersicum x S. l. cerasiforme	BOL	no
LA-1909	TGRC		1249--S	07247--W	S. pimpinellifolium	S. lycopersicum x S. pimpinellifolium	S. lycopersicum x S. pimpinellifolium	S. lycopersicum x S. pimpinellifolium	PER	no
LA-1923	TGRC		1440--S	07517--W	S. pimpinellifolium	S. pimpinellifolium	S. pimpinellifolium Peruvian	Nazca	PER	no
LA-1936	TGRC		154936S	0740115W	S. pimpinellifolium	S. pimpinellifolium	S. pimpinellifolium Peruvian	Nazca	PER	no
LA-2079	TGRC		2046--N	15627--W	S. l. cerasiforme	S. l. cerasiforme	S. l. cerasiforme Other	World	USA	yes
LA-2188	TGRC		0559--S	07811--W	S. pimpinellifolium	S. pimpinellifolium	S. pimpinellifolium Montane	Jaen	PER	yes
LA-2208	TGRC		054800S	0772300W	S. l. cerasiforme	S. l. cerasiforme	S. l. cerasiforme Northen Peruvian	San Martín	PER	yes
LA-2251	TGRC		0608--S	07705--W	S. l. cerasiforme	S. l. cerasiforme	S. l. cerasiforme Northen Peruvian	San Martín	PER	yes
LA-2254	TGRC		0602--S	07658--W	S. l. cerasiforme	S. l. cerasiforme	S. l. cerasiforme Northen Peruvian	San Martín	PER	no
LA-2263	TGRC		0613--S	07651--W	S. l. cerasiforme	S. l. cerasiforme	S. l. cerasiforme Northen Peruvian	San Martín	PER	no
LA-2265	TGRC		0611--S	07650--W	S. l. cerasiforme	S. l. cerasiforme	S. l. cerasiforme Northen Peruvian	San Martín	PER	yes
LA-2278	TGRC		0621--S	07639--W	S. l. cerasiforme	S. l. cerasiforme	S. l. cerasiforme Northen Peruvian	San Martín	PER	yes
LA-2309	TGRC		0649--S	07622--W	S. l. cerasiforme	S. l. cerasiforme	S. l. cerasiforme Northen Peruvian	San Martín	PER	yes
LA-2312	TGRC		0554--S	07747--W	S. l. cerasiforme	S. l. cerasiforme	S. l. cerasiforme Northen Peruvian	San Martín	PER	yes
LA-2392	TGRC		0610--S	10649--E	S. l. cerasiforme	S. l. cerasiforme	S. l. cerasiforme Other	World	IDN	yes
LA-2664	TGRC		141516S	06913--W	S. l. cerasiforme	S. l. cerasiforme	S. l. cerasiforme Southern Peruvian	Cusco	PER	yes
LA-2670	TGRC		1406--S	06901--W	S. l. cerasiforme	S. l. cerasiforme	S. l. cerasiforme Southern Peruvian	Cusco	PER	yes
LA-2675	TGRC		1336--S	07027--W	S. l. cerasiforme	S. l. cerasiforme	S. l. cerasiforme Southern Peruvian	Cusco	PER	no
LA-2686	TGRC		161357S	0690520W	S. l. cerasiforme	S. l. cerasiforme	S. l. cerasiforme Southern Peruvian	Cusco	PER	yes
LA-2688	TGRC		124047S	0711457W	S. l. cerasiforme	S. l. cerasiforme	S. l. cerasiforme Southern Peruvian	Cusco	PER	yes
LA-2692/1	TGRC		1304--S	07110--W	S. l. cerasiforme	S. l. cerasiforme	S. l. cerasiforme Southern Peruvian	Cusco	PER	no
LA-2702	TGRC		0717--N	08037--E	S. l. cerasiforme	S. l. cerasiforme	S. l. cerasiforme Other	World	LKA	yes
LA-2725	TGRC		1343--S	07552--W	S. pimpinellifolium	S. pimpinellifolium	S. pimpinellifolium Peruvian	Nazca	PER	yes
LA-2783	TGRC		060400N	0754700W	S. l. cerasiforme	S. l. cerasiforme	S. l. cerasiforme Colombian	Colombia	COL	no
LA-2843/1	TGRC		0603--S	07658--W	S. l. cerasiforme	S. l. cerasiforme	S. l. cerasiforme Northen Peruvian	San Martín	PER	no
LA-2843/2	TGRC		0603--S	07658--W	S. l. cerasiforme	S. l. cerasiforme	S. l. cerasiforme Northen Peruvian	San Martín	PER	no
LA-2854	TGRC		0120--S	08035--W	S. pimpinellifolium	S. pimpinellifolium	S. pimpinellifolium Ecuadorian	Manta	ECU	no
LA121_1	TGRC		081012S	0790036W	S. pimpinellifolium	S. pimpinellifolium	S. pimpinellifolium Peruvian	plima	PER	no
MERLIN	Fito		405012N	010345W	S. l. lycopersicum	S. l. lycopersicum	Tomato Improved	Improved	None	no
Mogeor_1	control hybridization		-------	--------	S. l. lycopersicum	S. l. lycopersicum	Tomato Improved	Improved	None	no
Money Maker	control hybridization		-------	--------	S. l. lycopersicum	S. l. lycopersicum	Tomato Improved Old	Improved Old	None	no
PI-126942	USDA		0918--S	07559--W	S. l. cerasiforme	S. l. cerasiforme	S. l. cerasiforme Northen Peruvian	Pasco	PER	yes
PI-127805	USDA		125140S	0724135W	spp,	S. lycopersicum x S. pimpinellifolium	S. lycopersicum x S. pimpinellifolium	S. lycopersicum x S. pimpinellifolium	PER	no
PI-129105	USDA		046302N	0740728W	S. l. cerasiforme	S. l. cerasiforme	S. l. cerasiforme Colombian	Colombia	COL	yes
PI-387854	USDA		2008--S	06412--W	S. l. cerasiforme	S. l. cerasiforme	S. l. cerasiforme Other	World	BOL	no
PI-406761	USDA		1001--N	08413--W	S. l. cerasiforme	S. l. cerasiforme	S. l. cerasiforme Mesoamerican	Costa Rica	CRI	yes
PI-406781	USDA		1104--N	08538--W	S. l. cerasiforme	S. l. cerasiforme	S. l. cerasiforme Mesoamerican	Costa Rica	CRI	yes
PI-406823	USDA		1349--N	08924--W	S. l. cerasiforme	S. l. cerasiforme	S. l. cerasiforme Mesoamerican	Salvador	SLV	yes
PI-406835	USDA		1344--N	08944--W	S. l. cerasiforme	S. l. cerasiforme	S. l. cerasiforme Mesoamerican	Salvador	SLV	yes
PI-406890	USDA		1402--N	08632--W	S. l. cerasiforme	S. l. cerasiforme	S. l. cerasiforme Mesoamerican	Salvador	HND	yes
PI-406972	USDA		1203--N	08527--W	S. l. cerasiforme	S. l. cerasiforme	S. l. cerasiforme Mesoamerican	Costa Rica	NIC	yes
PI-438556	USDA		1821--N	08826--W	S. l. cerasiforme	S. l. cerasiforme	S. l. cerasiforme Other	World	BLZ	yes
PI-452284	USDA		145100N	0875600W	spp.	S. l. cerasiforme	S. l. cerasiforme Mesoamerican	Salvador	HND	yes
PI-487625	USDA		093582N	0840827W	S. l. cerasiforme	S. l. cerasiforme	S. l. cerasiforme Mesoamerican	Costa Rica	CRI	no
PI-92866	USDA		-------	--------	S. l. cerasiforme	S. l. cerasiforme	S. l. cerasiforme Other	World	CHN	no
PT-053	COMAV		054136S	0784806W	S. pimpinellifolium	S. pimpinellifolium	S. pimpinellifolium Montane	Jaen	PER	no
PT-206	COMAV		060310S	0771010W	S. l. lycopersicum	S. l. lycopersicum	Tomato Improved	Improved	PER	no
PT-234	COMAV		070908S	0783055W	S. l. lycopersicum	S. l. lycopersicum	Tomato Improved	Improved	PER	no
SLV-03	COMAV		134969N	0889709W	S. l. lycopersicum	S. l. lycopersicum	Tomato Improved	Improved	SLV	no
SLV-05	COMAV		134969N	0889705W	S. l. lycopersicum	S. l. lycopersicum	Tomato Mesoamerican	South American	SLV	no
SLV-19	COMAV		134969N	0889700W	S. l. lycopersicum	S. l. lycopersicum	Tomato Improved	Improved	SLV	no
UC-82	COMAV		-------	--------	S. l. lycopersicum	S. l. lycopersicum	Tomato Improved	Improved	None	no
V06A0053	COMAV		-------	--------	S. l. lycopersicum	S. l. lycopersicum	Tomato Landrace	World	CHN	no
V710097	COMAV		0422532N	120658E	S. l. lycopersicum	S. l. lycopersicum	Tomato Landrace	Italy	ITA	no
V710152	COMAV		-------	--------	S. l. lycopersicum	S. l. lycopersicum	Tomato Landrace	Italy	ITA	no
V710167	COMAV		-------	--------	S. l. lycopersicum	S. l. lycopersicum	Tomato Landrace	Italy	ITA	no
V710168	COMAV		-------	--------	S. l. lycopersicum	S. l. lycopersicum	Tomato Landrace	Italy	ITA	no
V710261	COMAV		-------	--------	S. l. lycopersicum	S. l. lycopersicum	Tomato Landrace	Italy	ITA	no
VERDI	Fito		-------	--------	S. l. lycopersicum	S. l. lycopersicum	Tomato Improved	Improved	None	no
VIR-2620	VIR		-------	--------	S. l. lycopersicum	S. l. lycopersicum	Tomato Landrace	France	FRA	no
VIR-3180	VIR		230700N	0822400W	S. l. lycopersicum	S. l. lycopersicum	Tomato Mesoamerican	Cuba	CUB	yes
VIR-3291	VIR		-------	--------	S. l. lycopersicum	S. l. lycopersicum	Tomato Improved_antiguo	Improved Old	EST	yes
VIR-3474	VIR		-------	--------	S. l. lycopersicum	S. l. lycopersicum	Tomato Landrace	World	SDN	yes
VIR-3479	VIR		-------	--------	S. l. cerasiforme	S. l. cerasiforme	S. l. cerasiforme Other	World	GNB	no
VIR-3494	VIR		230700N	0822400W	S. lycopersicum	S. l. lycopersicum x S. l. cerasiforme	S. l. lycopersicum x S. l. cerasiforme	S. l. lycopersicum x S. l. cerasiforme	CUB	no
VIR-3507	VIR		230700N	0822400W	S. l. lycopersicum	S. l. lycopersicum	Tomato Mesoamerican	Cuba	CUB	yes
VIR-3644	VIR		-------	--------	S. l. lycopersicum	S. l. lycopersicum	Tomato Improved Old	Improved Old	PAK	yes
VIR-3847	VIR		-------	--------	S. l. cerasiforme	S. l. cerasiforme	S. l. cerasiforme Other	World	BDI	no
VIR-4197	VIR		-------	--------	S. l. cerasiforme	S. l. cerasiforme	S. l. cerasiforme Other	World	ETH	no
VIR-4611	VIR		-------	--------	S. l. lycopersicum	S. l. lycopersicum	Tomato Landrace	World	ZMB	yes
WIR03595	VIR		-------	--------	S. l. lycopersicum	S. l. lycopersicum	Tomato Landrace	World	RUS	yes
