# Supplementary material for: Variation Revealed by SNP Genotyping and Morphology Provides Insight into the Origin of the Tomato
Source: PLoS One. 2012 Oct 31;7(10):e48198. doi: 10.1371/journal.pone.0048198 (PMC3485194; doi:10.1371/journal.pone.0048198)
Supplement: Table S2 — Genotypes determined with the SolCap array for all accessions. (CSV) [file pone.0048198.s004.csv]

Accession_code	1260_2_229	1287_1_84c	1287_1_93_1287_1_86_b	1724_1_107_b	1724_1_85_b	175_1_73	1863_3_229_b	1863_3_456_b	1863_3_536_b	2189_1_103_b	220_1_72_220_1_52_b	2325_3_327_b_2325_3_314	2325_3_363_b_2325_3_350_solcap_snp_sl_70013	241_2F_264_241_2b_60_b	241_2R_407	2486_1_56	2486_1_90c_solcap_snp_sl_45078	2534_1b_64_b	2534_1F_288	2534_1F_460	2719_1_118_b	2819_5_183_b	2819_5_442_b	2875_4_1050	2875_4_240_2875_4b_77_b	2875_4_300	2875_4b_205_b_2875_4_368	296_1_40	296_1b_537_b	3017_4_184	3081_1_53	3132_3_136	3155_3_330_b	3155_3_488_b_3155_3_479	3155_3_523_b_3155_3_514	3155_3_592_b_3155_3_583	3197_2_51	3284_1_60_solcap_snp_sl_54547	3300_2_293_b_3300_2_283	437_2_335_b_437_2_322	437_2_52_b_437_2_37	437_2_591_b_437_2_578	ABA1_2029_solcap_snp_sl_67036	ABA1_Promoter_SNP1	ABA1_Promoter_SNP2_solcap_snp_sl_67034	Bcyc_868	Bcyc_Promoter_SNP1	Bcyc_Promoter_SNP3	C2_At1g13380_42_b
BGV000250	R	G	A	C	G	Y	G	T	R	T	T	G	C	C	G	C	G	A	C	G	C	A	C	T	C	C	T	A	C	C	C	C	C	A	A	T	C	A	T	G	A	A	A	T	T	G	C	C	G
BGV000931	G	G	C	C	G	T	G	T	A	T	T	G	C	C	G	C	G	A	C	G	T	A	C	T	C	C	T	A	C	C	A	T	C	A	A	T	G	G	T	G	A	A	A	C	T	G	C	C	G
BGV000932	G	G	C	C	G	T	G	T	A	T	T	G	C	T	T	C	G	A	C	G	T	A	C	T	C	C	T	A	C	T	A	C	C	A	A	T	G	G	T	G	A	A	A	C	T	G	C	C	G
BGV000937	G	G	C	C	G	Y	G	T	A	T	T	G	C	T	T	C	G	A	C	G	T	A	C	T	C	C	T	A	C	C	C	T	C	A	A	T	G	A	T	G	A	A	A	Y	T	G	C	C	G
BGV000938	G	G	C	C	G	T	G	T	A	T	T	G	C	T	T	C	G	A	C	G	C	A	C	T	C	C	T	A	C	C	A	C	C	A	A	T	G	G	T	G	A	A	A	C	T	G	C	C	G
BGV000943	G	G	C	C	G	T	G	T	G	T	T	G	C	T	T	C	G	A	C	G	T	A	C	T	C	C	T	A	C	T	A	C	C	A	A	T	C	G	T	G	A	A	A	C	T	G	C	C	G
BGV015194	G	G	C	C	T	T	G	T	A	W	T	G	C	C	G	C	G	A	C	G	T	A	C	T	C	C	T	G	T	Y	A	Y	C	G	G	C	C	G	T	G	A	A	A	C	T	G	C	C	G
BGV007791	G	G	C	C	G	T	G	T	A	T	T	G	C	T	T	C	G	A	C	G	T	A	C	A	A	A	A	A	C	C	C	T	C	A	A	T	C	A	T	G	A	A	A	C	T	G	C	C	G
BGV007637	G	G	C	C	G	T	G	T	A	T	T	G	C	T	T	C	G	A	C	G	T	A	C	A	A	A	A	A	C	C	C	T	C	A	A	T	C	A	T	G	A	A	A	C	T	G	C	C	G
BGV007642	G	G	C	C	G	T	G	T	A	T	T	G	C	T	T	C	G	A	C	G	T	A	C	A	A	A	A	A	C	C	C	T	C	A	A	T	C	A	T	G	A	A	A	C	T	G	C	C	G
BGV007702	G	G	C	C	G	T	G	T	A	T	T	G	C	T	T	C	G	A	C	G	T	A	C	T	C	C	T	A	C	C	C	T	C	A	A	T	C	G	T	G	A	A	A	C	T	G	C	C	G
BGV003109	G	G	C	C	G	C	G	T	A	T	T	G	C	T	T	C	G	A	C	G	C	A	C	T	C	C	T	A	C	C	A	C	C	A	A	T	G	G	T	G	A	A	A	C	T	G	C	C	G
BGV003115	G	G	C	C	G	C	G	T	A	T	T	G	C	T	T	C	G	A	C	G	C	A	C	T	C	C	T	A	C	C	A	T	C	A	A	T	G	A	T	G	A	A	A	C	T	G	C	C	G
BGV003120	G	G	A	C	T	C	G	T	A	T	T	G	C	C	G	C	G	A	C	G	C	A	C	T	C	C	T	A	C	T	A	C	C	A	A	T	C	A	T	G	A	A	A	T	T	G	C	C	G
BGV003125	G	G	C	C	T	C	G	T	A	T	T	G	C	C	G	C	G	A	C	G	C	A	C	T	C	C	T	A	C	T	A	C	C	A	A	T	C	A	T	G	A	A	A	T	T	G	C	C	G
BGV003139	G	G	C	C	G	C	G	T	A	T	T	G	C	C	G	C	G	A	C	G	C	A	C	T	C	C	T	A	C	T	A	C	C	A	A	T	G	A	T	G	A	A	A	T	T	G	C	C	G
BGV013676	G	G	A	C	T	C	G	T	A	T	T	G	C	C	G	C	G	A	C	G	C	A	C	T	C	C	T	A	C	T	A	C	C	A	A	T	C	A	T	G	A	A	A	T	T	G	C	C	G
BGV003032	G	G	C	C	G	T	G	T	A	T	T	G	C	T	T	C	G	A	C	G	T	A	C	T	C	C	T	A	C	T	A	C	C	A	A	T	C	A	T	G	A	A	A	C	T	G	C	C	G
BGV003034	G	G	C	C	G	T	G	T	A	T	T	G	C	T	T	C	G	A	C	G	C	A	C	T	C	C	T	G	T	C	A	C	C	G	G	C	G	G	T	G	A	A	A	C	T	G	C	C	G
BGV003036	G	G	C	C	T	Y	G	T	A	T	W	G	C	C	G	Y	G	C	A	A	T	A	C	T	C	C	T	R	Y	C	A	C	C	A	A	T	G	G	T	T	T	T	A	C	T	G	C	C	G
BGV003040	G	G	C	C	T	T	G	T	A	T	T	G	C	C	G	C	G	A	C	G	T	A	C	T	C	C	T	G	T	C	A	C	C	G	G	C	C	G	T	G	A	A	A	C	T	G	C	C	G
BGV003048	G	G	C	C	G	T	G	T	A	T	T	G	C	T	T	C	G	A	C	G	T	A	C	T	C	C	T	A	C	T	A	C	C	G	G	C	C	A	T	G	A	A	A	C	T	G	C	C	G
BGV003058	G	G	C	C	T	C	G	T	A	T	T	G	C	C	G	C	G	A	C	G	C	A	C	T	C	C	T	A	C	C	A	T	C	A	A	T	C	A	T	G	A	A	A	T	T	G	C	C	G
BGV003075	G	G	C	C	G	T	G	T	A	T	T	G	C	T	T	C	G	A	C	G	T	A	C	T	C	C	T	A	C	T	A	C	C	A	A	T	C	A	T	G	A	A	A	C	T	G	C	C	G
CATIE-9073	G	G	C	C	G	T	G	T	A	T	T	G	C	T	T	C	G	A	C	G	C	A	C	T	C	C	T	A	C	C	A	C	C	A	A	T	G	A	T	G	A	A	A	T	C	G	C	C	G
CATIE-10965	G	G	C	C	G	T	G	T	A	T	T	G	C	T	T	C	G	A	C	G	C	A	C	T	C	C	T	G	T	C	A	C	C	G	G	C	C	G	T	G	A	A	A	C	T	G	C	C	G
CATIE-11106	G	G	A	C	G	T	G	T	A	T	T	G	C	T	T	C	G	A	C	G	C	A	C	T	C	C	T	A	C	T	A	T	C	A	A	T	C	A	T	G	A	A	A	T	T	G	C	C	G
CATIE-11746	G	G	C	C	G	T	G	T	A	T	T	G	C	T	T	C	G	A	C	G	C	A	C	T	C	C	T	A	C	C	A	C	C	A	A	T	G	A	T	G	A	A	A	T	C	G	C	C	G
CATIE-18628	G	G	A	C	G	T	G	T	A	T	T	G	C	T	T	C	G	A	C	G	C	A	C	T	C	C	T	A	C	C	A	T	C	A	A	T	C	A	T	G	A	A	A	C	T	G	C	C	G
CATIE-19247	G	G	A	C	G	T	G	T	A	A	T	G	C	T	T	C	G	A	C	G	C	A	C	T	C	C	T	A	C	C	A	C	C	A	A	T	C	A	T	G	A	A	A	T	T	G	C	C	G
CATIE-20249	G	G	C	C	G	T	G	T	A	T	T	G	C	T	T	C	G	A	C	G	T	A	C	A	A	A	A	G	T	C	A	T	C	G	G	C	G	G	T	G	A	A	A	C	T	G	C	C	G
BGV002168	G	G	C	C	G	T	G	T	A	T	T	G	C	T	T	C	G	A	C	G	C	A	C	T	C	C	T	A	C	C	C	C	C	A	A	T	C	G	T	G	A	A	A	C	T	G	C	C	G
BGV002221	G	G	C	C	G	C	G	T	A	T	T	G	C	T	T	C	G	A	C	G	C	A	C	T	C	C	T	A	C	C	C	T	C	A	A	T	C	A	T	G	A	A	A	C	T	G	C	C	G
BGV002270	G	G	C	C	G	C	G	T	A	T	T	G	C	T	T	C	G	A	C	G	T	A	C	T	C	C	T	A	C	C	C	C	C	A	A	T	C	G	T	G	A	A	A	C	T	G	C	C	G
BGV002117	G	G	C	C	G	T	G	T	A	T	T	G	C	T	T	C	G	A	C	G	C	A	C	T	C	C	T	A	C	C	A	C	C	A	A	T	G	G	T	G	A	A	A	C	T	G	C	C	G
BGV006767	G	G		C	K	T	A	C	A	A	T	G	C	C	G	C	G	A	C	G	Y	A	C	T	C		W	R	Y	C	M	T	C	A	A	T	C	A	T	G	A	A	A	Y	T	G	C	C	G
BGV006769	G	G	A	C	T	T	A	C	A	A	T	G	C	C	G	C	G	A	C	G	T	A	C	T	C	C	T	A	C	C	C	T	C	A	A	T	C	A	T	G	A	A	A	T	C	G	C	C	G
BGV006777	G	G	A	C	T	T	A	C	A	A	T	G	C	C	G	C	G	A	C	G	C	A	C	T	C	C	T	A	C	C	A	T	C	A	A	T	C	A	T	G	A	A	A	T	T	G	C	C	G
BGV006792	G	G	A	C	T	T	A	C	A	A	T	G	C	C	G	C	G	A	C	G	C	A	C	T	C	C	T	A	C	C	A	T	C	A	A	T	C	A	T	G	A	A	A	T	C	G	C	C	G
BGV006825	G	G	A	C	T	T	G	T	A	A	T	G	C	C	G	C	G	A	C	G	C	A	C	T	C	C	T	A	C	C	A	T	C	A	A	T	C	A	T	G	A	A	A	C	T	G	C	C	G
BGV006857	G	G	A	C	T	T	G	T	A	A	T	G	C	C	G	C	G	A	C	G	C	A	C	T	C	C	T	A	C	C	A	T	C	A	A	T	C	A	T	G	A	A	A	C	T	G	C	C	G
BGV006859	G	G	A	C	G	T	A	T	A	A	T	G	C	T	T	C	G	A	C	G	C	A	C	T	C	C	T	A	C	C	C	C	C	R	R	T	C	A	T	G	A	A	A	T	T	G	C	C	G
BGV006869	A	G	A	C	G	T	A	C	A	T	T	G	C	T	T	C	G	A	C	G	C	A	C	T	C	C	T	A	C	C	M	T	C	A	A	T	C	A	T	G	A	A	A	T	T	A	C	C	G
BGV006872	G	G	A	C	T	T	G	T	A	T	T	G	C	T	T	C	G	A	C	G	C	A	C	T	C	C	T	A	C	T	A	C	C	A	A	T	C	A	T	G	A	A	A	T	T	G	C	C	G
BGV006875	G	G	A	C	G	T	A	C	A	T	T	G	C	T	T	C	G	A	C	G	C	A	C	T	C	C	T	A	C	C	A	C	C	A	A	T	C	A	T	G	A	A	A	C	T	G	C	C	G
BGV006877	G	G	A	C	T	T	G	T	A	T	T	G	C	T	T	C	G	A	C	G	C	A	C	T	C	C	T	A	C	C	A	C	C	A	A	T	G	A	T	G	A	A	A	C	T	G	C	C	G
BGV006883	G	G	A	C	T	T	A	C	A	T	T	G	C	T	T	C	G	A	C	G	C	A	C	T	C	C	T	A	C	C	A	C	C	G	G	T	C	G	T	G	A	A	A	T	T	G	C	C	G
BGV006896	G	G	M	C	T	T	A	C	A	T	T	G	C	C	G	C	G	A	C	G	Y	A	C	T	C	C	T	G	T	C	C	T	C	R	R	T	C	R	T	G	A	A	A	C	T	G	C	C	G
BGV006905	G	G	A	C	T	T	G	T	A	T	T	G	C	T	T	C	G	A	C	G	C	A	C	A	A	A	A	G	T	C	A	T	C	G	G	T	C	G	T	G	A	A	A	T	T	G	C	C	G
BGV006910	G	G	A	C	T	Y	R	Y	A	T	T	G	C	T	K	C	G	A	C	G	C	A	C	W	M	M	W	G	T	C	M	T	C	R	G	T	C	R	T	G	A	A	A	Y	T	R	C	C	G
BGV006931	G	G	A	C	G	T	A	C	A	T	T	G	C	T	T	C	G	A	C	G	T	A	C	T	C	C	T	A	C	C	C	T	C	A	A	T	C	G	T	G	A	A	A	C	T	G	C	C	G
BGV006932	G	G	A	C	G	T	A	C	A	T	T	G	C	C	G	C	G	A	C	G	T	A	C	T	C	C	T	A	C	C	C	T	C	A	A	T	C	G	T	G	A	A	A	C	T	G	C	C	G
BGV006934	G	G	A	C	G	T	A	C	A	T	T	G	C	T	T	C	G	A	C	G	T	A	C	T	C	C	T	A	C	C	C	T	C	A	A	T	C	G	T	G	A	A	A	C	T	G	C	C	G
BGV007023	G	G	A	C	G	T	A	C	A	W	T	G	C	Y	G	C	G	A	C	G	C	A	C	T	C	C	T	A	C	C	A	T	C	R	R	T	C	A	T	G	A	A	A	Y	T	G	C	C	G
BGV007095	G	G	A	C	G	T	A	T	A	A	T	G	C	C	G	C	G	A	C	G	C	A	C	T	C	C	A	A	C	C	C	T	C	A	G	T	C	A	T	G	A	A	A	T	T	A	C	C	G
BGV007100	G	G	A	C	G	T	A	Y	A	A	T	G	C	C	G	C	G	A	C	G	C	A	C	T	C	C	T	A	C	C	C	T	C	A	G	T	C	A	T	G	A	A	A	T	T	A	C	C	G
BGV007109	G	G	A	C	G	T	A	C	A	A	T	G	C	C	G	C	G	A	C	G	C	A	C	T	C	C	T	G	T	C	C	T	C	A	G	T	C	A	T	G	A	A	A	T	T	A	C	C	G
BGV007111	G	G	A	C	G	T	A	C	A	A	T	G	C	C	G	C	G	A	C	G	C	A	C	T	C	C	T	G	T	C	C	T	C	A	G	T	C	A	T	G	A	A	A	T	T	A	C	C	G
BGV007137	G	G	A	C	G	T	A	T	A	A	T	G	C	C	G	C	G	A	C	G	C	A	C	T	C	C	A	A	C	C	C		C	A	G	T	C	A	T	G	A	A	A	T	T	A	C	C	G
BGV007145	G	G	A	C	G	T	A	T	A	A	T	G	C	C	G	C	G	A	C	G	C	A	C	T	C	C	A	A	C	C	C	T	C	A	G	T	C	A	T	G	A	A	A	T	T	A	C	C	G
BGV007151	G	G	A	C	G	T	A	T	A	A	T	G	C	T	G	C	G	A	C	G	C	A	C	T	C	C	T	A	C	C	C	T	C	A	G	T	C	A	T	G	A	A	A	T	T	G	C	C	G
BGV007155	G	G	A	C	G	T	A	T	A	A	T	G	C	C	G	C	G	A	C	G	C	A	C	T	C	C	A	A	C	C	C	T	C	A	G	T	C	A	T	G	A	A	A	T	T	A	C	C	G
BGV007161	G	G	A	C	G	T	A	T	A	A	T	G	C	C	G	C	G	A	C	G	C	A	C	T	C	C	A	A	C	C	C	T	C	A	G	T	C	A	T	G	A	A	A	T	T	A	C	C	G
BGV007168	G	G	A	C	G	T	A	T	A	A	T	G	C	C	G	C	G	A	C	G	C	A	C	T	C	C	A	A	C	C	C	T	C	A	G	T	C	A	T	G	A	A	A	T	T	A	C	C	G
BGV007208	A	G	A	C	G	T	A	T	A	A	T	G	C	Y	G	C	G	A	C	G	C	R		T	C	C	A	A	C	C	C	T	C	A	G	T	C	A	T	G	A	A	A	T	T	A	C	C	G
BGV007222	A	G	A	C	G	T	A	C	A	A	T	G	C	Y	G	C	G	A	C	G	C	R		T	C	C	T	G	T	C	C	T	C	A	G	T	C	A	T	G	A	A	A	T	T	A	C	C	G
BGV007225	A	G	A	C	G	T	A	C	A	A	T	G	C	C	G	C	G	A	C	G	C	A	C	T	C	C	A	G	T	C	C	T	C	A	R	T	C	A	T	G	A	A	A	T	T	A	C	C	G
BGV007348	G	G	A	C	G	T	G	T	A	A	T	G	C	C	G	C	G	A	C	G	C	G	T	T	C	C	T	G	T	C	C	T	C	G	G	Y	C	A	T	G	A	A	A	T	T	A	C	C	G
BGV007355	G	G	A	C	G	C	G	T	A	T	T	G	C	C	G	C	G	A	C	G	C	G	T	T	C	C	T	G	T	C	C	T	C	G	G	T	C	A	T	G	A	A	A	T	T	A	C	C	G
BGV007366	G	G	A	C	G	T	G	T	A	A	T	G	C	C	G	C	G	A	C	G	C	G	T	T	C	C	T	G	T	C	C	T	C	G	G	T	C	A	T	G	A	A	A	T	T	A	C	C	G
BGV006071	G	G	C	C	G	C	G	T	A	W	T	G	C	T	T	C	G	A	C	G	T	A	C	W	M	M	W	R	Y	C	C	T	C	A	A	T	C	R	T	G	A	A	A	Y	T	G	C	C	G
BGV006084	G	G	C	C	T	T	G	T	A	A	T	G	C	C	G	C	G	A	C	G	T	A	C	T	C	C	T	G	T	C	A	T	C	A	A	T	C	G	C	G	A	A	A	C	T	G	C	C	G
BGV006087	G	G	C	C	G	T	G	T	A	A	T	G	C	T	T	C	G	A	C	G	T	A	C	T	C	C	T	A	C	C	A	T	C	A	A	T	C	G	T	G	A	A	A	C	T	G	C	C	G
BGV006129	G	G	A	C	G	C	A	T	A	A	T	G	C	C	G	C	G	A	C	G	C	G	T	T	C	C	T	G	T	C	C	T	C	G	G	T	C	A	T	G	A	A	A	T	C	A	C	C	G
BGV006187	G	G	A	C	G	T	G	T	A	T	T	G	C	C	G	C	G	A	C	G	C	G	T	T	C	C	T	G	T	C	C	T	C	G	G	Y	C	A	T	G	A	A	A	T	T	A	C	C	G
BGV005860	G	G	C	C	T	T	G	T	A	A	T	G	C	T	T	C	G	A	C	G	T	A	C	T	C	C	T	G	T	T	C	C	C	A	A	T	C	G	C	G	A	A	A	C	T	G	C	C	G
BGV006225	G	G	A	C	T	T	A	C	A	T	T	G	C	T	T	C	G	A	C	G	C	A	C	T	C	C	T	A	C	C	A	T	C	A	A	T	C	A	T	G	A	A	A	T	T	G	C	C	G
BGV006233	G	G	A	C	T	T	A	C	A	T	T	G	C	T	T	C	G	A	C	G	C	A	C	A	A	A	A	A	C	T	A	T	C	G	G	T	C	A	T	G	A	A	A	T	T	G	C	C	G
BGV005873	G	G	C	C	T	T	G	T	A	A	T	G	C	C	G	C	G	A	C	G	T	A	C	T	C	C	T	G	T	C	A	T	C	A	A	T	C	G	C	G	A	A	A	C	T	G	C	C	G
BGV006327	R	G	M	C	G	C	G	T	G	A	T	G	C	C	G	C	G	A	C	G	C	G	T	T	C	C	T	G	C	C	C	T	C	G	G	C	C	A	T	G	A	A	G	T	C	A	C	C	G
BGV006328	A	G	M	C	G	C	G	T	G	W	T	G	C	C	G	C		A	C	G	C	G	T	T	C	C	W	G	C	C	C	T	C	G	G	C	C	A	T	G	A	A	G	T	C	A	C	C	G
BGV006331	A	G	M	C	G	C	R	T	R	A	T	G	C	C	G	C	A	A	C	G	C	G	T	T	C	C	T	G	T	C	C	T	C	G	G	C	C	A	T	G	A	A	G	T	C	A	T	C	G
BGV006333	A	G	M	C	G	C	G	T	G	A	T	G	C	C	G	C	G	A	C	G	C	G	T	T	C	C	T	G	C	C	C	T	C	G	G	C	C	A	C	G	A	A	G	T	C	A	C	C	G
BGV006336	A	G		C	G	C	G	T	G	A	T	G	C	C	G	C	G	A	C	G	C	G	T	W	C	M	W	G	T	C	C	T	C	G	G	C	C	A	T	G	A	A	G	T	C	A	C	C	G
BGV006341	R	G	A	C	G	T	G	T	G	A	T	G	C	T	G	C	G	A	C	G	C	G	T	T	C	C	T	G	C	C	C	T	C	G	G	C	C	A	T	G	A	A	G	T	C	A	C	C	G
BGV006343		G	M	C	G	T	G	T	G	A	T	G	C	C	G	C	A	A	C	G	C	G	T	T	C	C	T	A	C	C	C	T	C	G	G	C	C	A	C	G	A	A	G	T	C	A	T	C	G
BGV006344	A	G	M	C	G	C	G	T	G	A	T	G	C	C	G	C	G	A	C	G	C	G	T	T	C	C	T	A	C	C	C	T	C	G	G	C	C	A	T	G	A	A	G	T	C	A	Y	C	G
BGV006345	A	G	M	C	G	T	G	T	G	A	T	G	C	C	G	C	G	A	C	G	C	G	T	T	C	C	T	A	C	C	C	T	C	G	G	C	C	A	C	G	A	A	G	T	C	A	C	C	G
BGV006347	G	G	M	C	G	C	G	T	G	A	T	G	C	C	G	C	A	A	C	G	C	G	T	T	C	C	W	G	C	C	C	T	C	G	G	C	C	A	T	G	A	A	G	T	C	A	C	C	G
BGV006360	A	G	M	C	G	C	G	T	G	A	T	G	C	C	G	C		A	C	G	C	G	T	W	C	M	W	G	T	C	C	T	C	G	G	C	C	A	Y	G	A	A	R	T	C	A	Y	C	G
BGV006369	A	G	A	C	G	C	R	T	R	A	T	G	C	C	G	C	G	A	C	G	C	G	T	T	C	C	T	R	Y	C	C	T	C	G	G	C	C	A	T	G	A	A	G	T	C	A	C	C	G
BGV006370	A	G	M	C	G	T	G	T	G	A	T	G	C	C	G	C		A	C	G	C	G	T	T			A	G	T	C	C	T	C	G	G	C	C	A	C	G	A	A	G	T	C	A	C	C	G
BGV006452	A	G	M	C	G	C	G	T	G	A	T	G	C	C	G	C	G	A	C	G	C	G	T	T	C	C	T	G	T	C	C	T	C	G	G	C	C	A	T	G	A	A	G	T	C	A	T	C	G
BGV006457	A	G	M	C	G	C	G	T	R	A	T	G	C	C	G	C	G	A	C	G	C	G	T	W	C	C	T	R	Y	C	C	T	C	G	G	C	C	A	Y	G	A	A	G	T	C	A	Y	C	G
BGV006468	A	G	M	C	G	T	G	T	G	A	T	G	C	C	G	C	G	A	C	G	C	G	T	T	C	C	T	G	C	C	C	T	C	G	G	C	C	A	Y	G	A	A	G	T	C	A	C	C	G
BGV006476	A	G	M	C	G	C	G	T	G	A	T	G	C	C	G	C	G	A	C	G	C	G	T	A	C	A	A	G	T	C	C	T	C	G	G	C	C	A	C	G	A	A	G	T	C	A	T	C	G
BGV006478	A	G	M	C	G	C	G	T	G	A	T	G	C	C	G	C	A	A	C	G	C	G	T	A	C	A	A	G	C	C	C	T	C	G	G	C	C	A	C	G	A	A	G	T	C	A	T	C	G
BGV006484	A	G	M	C	G	C	G	T	G	A	T	G	C	C	G	C	G	A	C	G	C	G	T	T	C	C	T	G	Y	C	C	T	C	G	G	Y	C	A	C	G	A	A	R	T	C	A	C	C	G
BGV006492	A	G		C	G	C	G	T	G	A	T	G	C	C	G	C		A	C	G	C	G	T	T	C	C	T	G	T	C	C	T	C	G	G	C	C	A	Y	G	A	A	G	T	C	A	C	C	G
BGV006504	A	G	M	C	G	C	G	T	G	A	T	G	C	C	G	C		A	C	G	C	G	T	T	C	C	T	G	C	C	C	T	C	G	G	C	C	A	Y	G	A	A	G	T	C	A	Y	C	G
BGV006507	A	G	A	C	G	C	G	T	G	A	T	G	C	C	G	C	A	A	C	G	C	G	T	T	C	C	T	G	C	C	C	T	C	G	G	C	C	A	T	G	A	A	G	T	C	A	T	C	G
BGV006514	A	G	M	C	G	C	G	T	G	A	T	G	C	C	G	C	A	A	C	G	C	G	T	T	C	C	T	G	T	C	C	T	C	G	G	C	C	A	T	G	A	A	G	T	C	A	T	C	G
BGV005895	G	G	A	C	G	T	G	T	A	T	T	G	C	C	G	C	G	A	C	G	T	A	C	T	C	C	T	A	C	C	C	T	C	A	A	T	C	G	T	G	A	A	A	C	T	G	C	C	G
BGV006639	A	G	M	C	G	Y	G	T	G	A	T	G	C	C	G	C	G	A	C	G	C	G	T	T	C	C	T	A	C	C	C	T	C	G	G	C	C	A	T	G	A	A	G	T	C	A	Y	C	G
BGV006640	A	G	M	C	G	C	G	T	G	W	T	G	C	C	G	C	G	A	C	G	C	G	T	A	C	A	A	G	T	C	C	T	C	G	G	C	C	A	C	G	A	A	G	T	C	A	T	C	G
BGV006642		G	M	C	G	C	A	T	A	A	T	G	C	C	G	C	A	A	C	G	C	G	T	T	C	C	T	G	Y	C	C	T	C	G	G	C	C	A	T	G	A	A	G	T	C	A	C	C	G
BGV006690	G	G	M	C	G	T	G	T	G	A	T	G	C	C	G	C	G	A	C	G	C		C	T			A	R	Y	C	C	T	C	G	G	C	G	A	C	G	A	A	A	T	T	A	C	C	G
BGV006691	G	G	M	C	G	T	A	T	A	A	T	G	C	C	G	C	G	A	C	G	C	A	C	T	C	C	T	A	C	C	C	T	C	G	G	C	G	A	T	G	A	A	A	T	T	A	C	C	G
BGV006692	G	G	C	C	T	T	G	T	A	A	T	G	C	C	G	C	G	A	C	G	T	A	C	T	C	C	T	G	T	C	A	T	C	A	A	T	C	G	C	G	A	A	A	C	T	G	C	C	G
BGV006712	G	G	A	C	G	C	G	T	A	A	T	G	C	C	G	C	G	A	C	G	C	G	T		C	C	A	G	T	C	C	T	C	G	G	T	C	A	T	G	A	A	A	T	T	A	C	C	G
BGV005912	G	G	A	C	G	T	G	T	A	T	T	G	C	T	T	C	G	A	C	G	T	A	C	T	C	C	T	A	C	C	C	T	C	A	A	T	C	G	T	G	A	A	A	C	T	G	C	C	G
BGV006753	G	G	C	C	T	T	G	T	A	A	T	G	C	T	T	C	G	A	C	G	C	A	C	T	C	C	T	A	C	C	A	T	C	A	A	T	C	A	T	G	A	A	A	C	T	G	C	C	G
BGV012344	G	G	A	C	G	T	G	T	A	T	T	G	C	T	T	C	G	A	C	G	T	A	C	T	C	C	T	A	C	T	C	C	C	A	A	T	C	A	T	G	A	A	A	C	T	G	C	C	G
LA-1425	G	G	C	T	G	T	R	Y	A	A	T	G	C	T	T	C	G	A	C	G	C	A	C	T	C	C	T	A	C	T	A	C	C	A	A	T	C	R	T	G	A	A	R	T	C	A	T	C	G
LA-1461	G	G	A	T	G	C	G	T	A	T	T	G	C	T	G	C	G	A	C	G	T	A	C	T	C	C	T	A	C	C	C	C	C	A	A	T	C	A	T	G	A	A	A	T	T	G	C	C	G
LA-1483	G	G	A	T	G	C	G	T	A	T	T	G	C	T	G	C	G	A	C	G	T	A	C	T	C	C	T	A	C	C	C	C	C	A	A	T	C	A	T	G	A	A	A	C	T	G	C	C	G
PI-127805	G	G	M	C	G	T	G	T	R	T	T	G	C	T	T	C	G	A	C	G	T	G		T	C	C	T	R	Y	C	A	C	C	A	A	T	C	A	T	G	A	A	A	Y	T	R	C	C	G
PI-129105	G	G	C	C	G	T	G	T	A	T	T	G	C	T	T	C	G	A	C	G	C	A	C	T	C	C	W	A	C	C	A	C	C	A	A	T	G	G	T	G	A	A	A	C	T	G	C	C	G
L04775	G	G	A	T	G	C	G	T	A	A	T	G	C	T	G	C	G	A	C	G	T	A	C	T	C	C	T	A	C	C	C	C	C	A	A	T	C	A	T	G	A	A	A	C	T	G	C	C	G
PI-406890	G	G	A	C	G	T	G	T	A	T	T	G	C	T	T	C	G	A	C	G	C	A	C	T	C	C	T	A	C	C	A	T	C	A	A	T	C	A	T	G	A	A	A	C	T	G	C	C	G
L06230	G	G	A	T	G	C	G	T	A	T	T	G	C	T	G	C	G	A	C	G	C	A	C	T	C	C	T	A	C	C	A	C	C	A	A	T	C	A	T	G	A	A	A	C	T	G	C	C	G
LA-172	G	G	C	C	G	T	G	T	A	T	T	G	C	T	T	C	G	A	C	G	C	A	C	A	A	A	A	A	C	C	C	T	C	A	A	T	C	A	T	G	A	A	A	C	T	G	C	C	G
LA121_1	A	G	M	C	G	C	G	T	G	A	T	G	C	C	G	C	A	A	C	G	C	G	T	T	C	C	T	G	T	C	C	T	C	G	G	C	C	A	C	G	A	A	G	T	C	A	T	C	G
LA-1291	G	G	A	C	G	C	G	T	A	T	T	G	C	T	T	C	G	A	C	G	T	A	C	T	C	C	T	A	C	T	A	C	C	A	A	T	C	A	T	G	A	A	A	C	T	G	C	C	G
LA-1312	A	G	A	C	G	T	G	T	A	T	T	G	C	T	T	C	G	A	C	G	C	A	C	T	C	C	T	A	C	C	C	C	C	A	A	T	C	G	T	G	A	A	A	C	T	G	C	C	G
LA-1388	G	G	A	C	G	T	G	T	A	T	T	G	C	C	G	C	G	A	C	G	T	A	C	T	C	C	T	A	C	C	C	C	C	G	G	T	G	G	C	G	A	A	G	T	C	A	T	C	G
LA-1429	G	G	A	C	G	T	A	T	A	A	T	G	C	Y	G	C	G	A	C	G	C	G	T	T	C	C	A	A	C	C	C	T	C	A	G	T	C	A	T	G	A	A	A	T	T	A	C	C	G
LA-1545	G	G	A	C	K	Y	G	T	A	A	T	G	C	T	K	C	G	A	C	G	T	A	C	T	C	C	T	A	C	C	C	Y	C	A	A	T	C	A	T	G	A	A	A	C	T	G	C	C	G
LA-1549	G	G	C	C	G	T	G	T	A	T	T	G	C	C	G	C	G	A	C	G	T	A	C	T	C	C	T	A	C	T	C	C	C	A	A	T	G	G	T	G	A	A	A	C	T	G	C	C	G
LA-1622	G	G	A	C	G	T	G	T	A	T	T	G	C	C	G	C	G	A	C	G	T	A	C	T	C	C	T	A	C	C	C	T	C	A	A	T	C	A	T	G	A	A	A	T	T	G	C	C	G
LA-1689	R	G	A	C	G	C	G	T	G	A	T	G	C	C	G	C	R	A	C	G	C	G	T	T	C	C	T	A	C	C	C	T	C	G	G	C	C	A	Y	G	A	A	G	T	C	A	Y	C	G
LA-1909	A	G	A	C	G	C	G	T	A	A	T	C		T	T	C	A	A	C	G	C	R		T	C	C	T	A	C	C	C	T	C	G	G	T	C	A	T	G	A	A	R	Y	Y	A	C	C	G
LA-1923	A	G	M	C	G	C	G	T	G	A	T	C		C	G	C	A	A	C	G	C	G	T	T	C	C	T	G	T	C	C	T	C	G	G	C	C	A	T	G	A	A	G	T	C	A	C	C	G
LA-1936	A	G	M	C	G	C	G		G	A	T	C		C	G	C	A	A	C	G	C	G	T	T	C	C	T	G	C	C	C	T	C	G	G	C	G	A	T	G	A	A	G	T	C	A	C	C	G
LA-2079	G	G	A	C	G	T	G	T	A	T	T	G	C	C	G	C	G	A	C	G	T	A	C	T	C	C	T	A	C	C	C	C	C	A	A	T	G	G	C	G	A	A	A	T	T	A	T	C	G
LA-2188	R	G		C	G	T	R	T	R	A	T	G	C	C	G	C	G	A	C	G	C	G	T	T	C	C	T	G	T	C	C	T	C	G	G	C		A	T	G	A	A	A	T	T	A	C	C	G
LA-2208	G	G	C	C	G	C	G	T	A	T	T	G	C	T	T	C	G	A	C	G	C	A	C	T	C	C	T	A	C	C	C	C	C	A	A	T	C	G	C	G	A	A	A	C	T	G	C	C	G
LA-2251	G	G	C	C	G	C	G	T	A	T	T	G	C	T	T	C	G	A	C	G	T	A	C	A	C	A	A	A	C	C	C	T	C	A	A	T	C	A	T	G	A	A	A	C	T	G	C	C	G
LA-2254	G	G	C	C	G	T	G	T	A	A	T	C		T	T	C	G	A	C	G	T	A	C	T	C	C	T	A	C	C	A	C	C	A	A	T	C	G	T	G	A	A	G	T	C	G	C	C	G
LA-2263	G	G	C	C	G	C	G	T	A	T	T	G	C	T	T	C	G	A	C	G	T	A	C	A	C	A	A	A	C	C	C	T	C	A	A	T	G	A	T	G	A	A	G	T	C	G	C	C	G
LA-2265	G	G	C	C	G	C	G	T	A	T	T	G	C	T	T	C	G	A	C	G	T	A	C	A	C	A	A	A	C	C	C	T	C	A	A	T	G	A	T	G	A	A	G	T	C	G	C	C	G
LA-2278	G	G	C	C	G	C	G	T	A	A	T	G	C	T	T	C	G	A	C	G	C	A	C	A	C	A	A	A	C	C	C	C	C	A	A	T	G	A	T	G	A	A	A	C	T	G	C	C	G
LA-2309	G	G	C	C	G	C	G	T	A	A	T	G	C	C	G	C	G	A	C	G	C	A	C	T	C	C	T	A	C	C	C	T	C	A	A	T	C	A	T	G	A	A	A	C	T	G	C	C	G
LA-2312	G	G	C	C	G	C	G	T	A	T	T	G	C	T	T	C	G	A	C	G	C	A	C	T	C	C	T	A	C	C	C	C	C	A	A	T	C	G	T	G	A	A	A	C	T	G	C	C	G
LA-2392	G	G	A	C	G	C	G	T	A	A	T	G	C	T	G	C	G	A	C	G	C	A	C	T	C	C	T	A	C	C	C	C	C	A	A	T	C	A	T	G	A	A	A	C	T	G	C	C	G
LA-2664	G	G	A	C	G	T	G	T	A	T	T	G	C	T	T	C	G	A	C	G	T	A	C	T	C	C	T	A	C	T	A	C	C	A	A	T	C	A	T	G	A	A	A	C	T	G	C	C	G
LA-2670	G	G	A	C	G	T	G	T	A	T	T	G	C	Y	K	C	G	A	C	G	T	R		W	M	M	W	A	C	T	A	C	C	A	A	T	C	A	T	G	A	A	G	T	C	R	C	C	G
LA-2675	A	G	A	C	G	C	G	T	A	T	T	G	C	C	G	C	G	A	C	G	C	G	T	A	A	A	A	A	C	C	C	T	C	A	A	T	C	A	T	G	A	A	G	T	C	A	C	C	G
LA-2686	A	G	A	C	G	C	G	T	A	T	T	G	C	C	G	C	G	A	C	G	C	G	T	A	A	A	A	A	C	C	C	T	C	A	A	T	C	A	T	G	A	A	G	T	C	A	C	C	G
LA-2688	A	G	A	C	G	C	G	T	A	T	T	G	C	C	G	C	G	A	C	G	C	G	T	A	A	A	A	A	C	C	C	T	C	A	A	T	C	A	T	G	A	A	G	T	C	A	C	C	G
LA-2692/1	G	G	A	C	G	T	G	T	A	T	T	G	C	T	T	C	G	A	C	G	C	A	C	A	A	A	A	A	C	C	C	T	C	A	A	T	C	G	T	G	A	A	A	C	T	G	C	C	G
LA-2702	G	G	A	T	G	C	G	T	A	T	T	G	C	T	G	C	G	A	C	G	C	A	C	T	C	C	T	A	C	C	A	C	C	A	A	T	G	A	T	G	A	A	A	C	T	G	C	C	G
LA-2725	A	G	A	C	G	C	G	T	G	A	T	C		C	G	C	A	A	C	G	C	G	T	T	C	C	T	G	T	C	C	T	C	G	G	C	C	A	T	G	A	A	G	T	C	A	C	C	G
LA-2783	G	G	C	T	G	T	G	T	A	T	T	G	C	T	T	C	G	A	C	G	C	A	C	T	C	C	T	A	C	C	A	T	C	A	A	T	G	A	T	G	A	A	A	T	C	G	C	C	G
LA-2843/1	G	G	A	C	G	T	G	T	A	T	T	S	C	T	T	C	G	A	C	G	C	A	C	T	C	C	T	A	C	C	A	Y	C	A	A	T	C	R	T	G	A	A	A	C	T	G	C	C	G
LA-2843/2	G	G	M	C	G	Y	G	T	A	T	T	S	C	T	T	C	G	A	C	G	C	A	C	T	C	C	T	A	C	C	A	C	C	A	A	T	C	R	T	G	A	A	A	Y	T	G	C	C	G
LA-2854	G	G	A	C	G	T	A	T	A	A	T	G	C	T	G	C	G	A	C	G	C	G	T	T	C	C	T	A	C	C	C	T	C	A	G	T	C	A	T	G	A	A	A	T	T	A	C	C	G
L-C-116	G	G	C	C	G	T	G	T	A	T	T	G	C	T	T	C	G	A	C	G	T	A	C	T	C	C	T	A	C	C	C	C	C	G	G	C	G	G	T	G	A	A	A	C	T	G	C	C	G
L-C-127	G	G	C	C	G	C	G	T	A	T	T	G	C	T	T	C	G	A	C	G	C	A	C	T	C	C	T	A	C	T	C	C	C	A	A	T	G	G	T	G	A	A	A	C	T	G	C	C	G
MERLIN	G	G	C	C	T	T	G	T	A	A	W	G	C	T	T	C	G	M	M	R	Y	A	C	T	C	C	T	R	Y	C	A	Y	C	R	R	Y	C	G	T	K	W	W	A	C	T	G	C	C	G
BGV007918	G	G	A	T	G	T	G	T	A	T	T	G	C	T	T	C	G	A	C	G	C	A	C	T	C	C	T	A	C	C	C	C	C	A	A	T	C	A	T	G	A	A	A	T	T	G	C	C	G
BGV007927	G	G	C	C	G	T	G	T	A	T	T	G	C	T	T	C	G	A	C	G	C	A	C	T	C	C	T	A	C	C	A	T	C	A	A	T	C	A	T	G	A	A	A	T	C	G	C	C	G
BGV007928	G	G	A	C	G	T	G	T	A	T	T	G	C	T	G	C	G	A	C	G	C	A	C	T	C	C	T	A	C	C	A	T	C	A	A	T	C	A	T	G	A	A	A	T	C	G	C	C	G
BGV007929	G	G	A	C	G	T	G	T	A	T	T	G	C	T	G	C	G	A	C	G	C	A	C	T	C	C	T	A	C	C	A	T	C	A	A	T	C	A	T	G	A	A	A	T	C	G	C	C	G
BGV007931	G	G	A	C	G	T	G	T	A	T	T	G	C	T	G	C	G	A	C	G	C	A	C	T	C	C	T	A	C	C	A	T	C	A	A	T	C	A	T	G	A	A	A	T	C	G	C	C	G
BGV007932	G	G	M	C	G	T	G	T	A	T	T	G	C	T	T	C	G	A	C	G	C	A	C	T	C	C	T	A	C	C	A	C	C	G	G	C	C	A	T	G	A	A	A	C	T	G	C	C	G
BGV007859	G	G	A	C	G	T	G	T	A	A	T	G	C	T	T	C	G	A	C	G	C	A	C	T	C	C	T	A	C	C	A	C	C	A	A	T	C	A	T	G	A	A	A	T	T	G	C	C	A
BGV007942	G	G	A	C	G	T	G	T	A	T	T	G	C	T	T	C	G	A	C	G	T	A	C	T	C	C	T	A	C	C	A	C	C	A	A	T	C	A	T	G	A	A	A	C	T	G	C	C	A
BGV007901	G	G	A	C	G	T	G	T	A	T	T	G	C	T	T	C	G	A	C	G	C	A	C	T	C	C	T	A	C	C	C	C	C	A	A	T	C	A	T	G	A	A	A	T	T	G	C	C	G
BGV007906	G	G	A	T	G	T	G	T	A	T	T	G	C	T	T	C	G	A	C	G	C	A	C	T	C	C	T	A	C	C	A	C	C	A	A	T	C	A	T	G	A	A	A	T	T	G	C	C	G
BGV007907	G	G	A	C	G	T	G	T	A	T	T	G	C	T	T	C	G	A	C	G	C	A	C	T	C	C	T	A	C	C	A	C	C	A	A	T	C	A	T	G	A	A	A	T	T	G	C	C	G
BGV007912	G	G	A	T	G	T	G	T	A	T	T	G	C	T	T	C	G	A	C	G	C	A	C	T	C	C	T	A	C	C	C	C	C	A	A	T	C	A	T	G	A	A	A	T	T	G	C	C	G
BGV007913	G	G	A	T	G	T	G	T	A	T	T	G	C	T	T	C	G	A	C	G	C	A	C	T	C	C	T	A	C	C	C	C	C	A	A	T	C	A	T	G	A	A	A	T	T	G	C	C	G
BGV007923	G	G	A	C	G	C	G	T	A	T	T	G	C	T	T	C	G	A	C	G	C	A	C	T	C	C	T	A	C	C	A	C	C	A	A	T	C	G	T	G	A	A	A	C	T	G	C	C	G
BGV007924	G	G	C	C	G	T	G	T	A	A	T	G	C	T	T	C	G	A	C	G	T	A	C	T	C	C	T	G	T	C	A	C	C	A	A	T	C	G	T	G	A	A	A	C	T	G	C	C	G
BGV007937	G	G	C	C	G	T	G	T	A	T	T	G	C	T	T	C	G	A	C	G	C	A	C	T	C	C	T	G	T	C	A	C	C	G	G	C	C	G	T	G	A	A	A	C	T	G	C	C	G
BGV007939	G	G	A	C	G	T	G	T	A	T	T	G	C	T	T	C	G	A	C	G	T	A	C	T	C	C	T	A	C	C	A	T	C	A	A	T	C	A	T	G	A	A	A	C	T	G	C	C	A
BGV007861	G	G	C	C	G	T	G	T	A	A	T	G	C	T	T	C	G	A	C	G	T	A	C	T	C	C	T	G	T	C	A	C	C	A	A	T	C	G	T	G	A	A	A	C	T	G	C	C	G
BGV007867	G	G	A	C	G	T	G	T	A	T	T	G	C	T	T	C	G	A	C	G	C	A	C	T	C	C	T	A	C	C	A	T	C	A	A	T	C	A	T	G	A	A	A	C	T	G	C	C	A
BGV007869	G	G	C	C	G	T	G	T	A	T	T	G	C	T	T	C	G	A	C	G	C	A	C	T	C	C	T	A	C	C	A	T	C	A	A	T	C	G	T	G	A	A	A	C	T	G	C	C	G
BGV007885	G	G	C	C	G	T	G	T	A	T	T	G	C	C	G	C	G	A	C	G	T	A	C	T	C	C	T	G	T	C	A	T	C	A	A	T	G	G	T	G	A	A	A	C	T	G	C	C	G
BGV007854	G	G	C	C	G	C	G	T	A	T	T	G	C	T	T	C	G	A	C	G	C	A	C	T	C	C	T	A	C	C	A	T	C	A	A	T	C	G	T	G	A	A	A	C	T	G	C	C	A
BGV007888	G	G	M	C	G	Y	G	T	R	T	T	G	C	Y	K	C	G	M	M	R	Y	A	C	T	C	C	T	R	Y	C	A	Y	C	A	A	T	C	R	T	K	W	W	A	C	T	G	C	C	G
BGV007892	G	G	A	C	G	C	G	T	A	A	T	G	C	C	G	C	G	A	C	G	T	A	C	T	C	C	T	G	T	C	C	C	C	G	G	C	C	G	T	G	A	A	A	C	T	G	C	C	G
BGV007894	G	G	A	C	T	T	G	T	A	T	T	G	C	T	T	C	G	A	C	G	C	A	C	T	C	C	T	A	C	C	A	C	C	A	A	T	C	A	T	G	A	A	A	T	T	G	C	C	G
BGV007895	G	G	A	C	T	Y	G	T	A	T	T	G	C	T	T	C	G	A	C	G	C	A	C	T	C	C	T	A	C	C	A	C	C	A	A	T	C	A	T	G	A	A	A	C	T	G	C	C	G
BGV007896	G	G	C	C	G	T	G	T	A	T	T	G	C	T	T	C	G	A	C	G	C	A	C	T	C	C	T	G	T	C	A	T	C	G	G	C	G	G	T	G	A	A	A	C	T	G	C	C	G
BGV007898	G	G	A	C	T	T	G	T	A	T	T	G	C	T	T	C	G	A	C	G	C	A	C	T	C	C	T	A	C	C	A	C	C	A	A	T	C	A	T	G	A	A	A	C	T	G	C	C	G
BGV007899	G	G	A	C	T	T	G	T	A	T	T	G	C	T	T	C	G	A	C	G	C	A	C	T	C	C	T	A	C	C	A	Y	C	A	A	T	C	G	T	G	A	A	A	C	T	G	C	C	G
BGV007900	G	G	A	C	G	T	G	T	A	T	T	G	C	T	T	C	G	A	C	G	C	A	C	T	C	C	T	A	C	C	A	C	C	A	A	T	C	A	T	G	A	A	A	C	T	G	C	C	G
BGV007905	G	G	A	C	G	C	G	T	A	T	T	G	C	T	T	C	G	A	C	G	C	A	C	T	C	C	T	A	C	C	A	C	C	A	A	T	C	A	T	G	A	A	A	C	T	G	C	C	G
Mogeor_1	G	G	C	C	G	C	G	T	A	T	A	G	C	T	T	T	G	C	A	A	T	A	C	T	C	C	T	G	T	T	C	T	C	A	A	T	G	G	T	T	T	T	A	C	T	G	C	C	G
Money Maker	A	G	C	C	G	C	G	T	G	T	T	G	C	T	T	C	G	A	C	G	T	A	C	T	C	C	T	R	Y	T	C	T	C	A	A	T	G	G	T	G	A	A	A	C	T	G	C	C	G
BGV010723	G	G	C	C	G	T	G	T	A	T	T	G	C	T	T	C	G	A	C	G	C	A	C	T	C	C	T	A	C	C	A	C	C	A	A	T	G	G	T	G	A	A	A	C	T	G	C	C	G
BGV011512	G	G	C	C	G	T	G	T	A	T	T	G	C	T	T	C	G	A	C	G	T	A	C	T	C	C	T	A	C	C	C	T	C	A	A	T	C	A	T	G	A	A	A	C	T	G	C	C	G
BGV012594	G	G	C	C	G	C	G	T	A	T	T	G	C	T	T	C	G	A	C	G	T	A	C	T	C	C	T	A	C	T	C	T	C	A	A	T	G	G	T	G	A	A	A	C	T	G	C	C	G
BGV012597	G	G	C	C	G	T	G	T	A	A	T	G	C	T	T	C	G	A	C	G	T	A	C	T	C	C	T	A	C	T	A	C	C	A	A	T	C	G	T	G	A	A	A	C	T	G	C	C	G
BGV012851	G	G	A	C	G	C	G	T	A	T	T	G	C	C	G	C	G	A	C	G	T	A	C	T	C	C	T	A	C	T	C	C	C	A	A	T	C	A	T	G	A	A	A	C	T	G	C	C	G
SLV-03	G	G	C	C	K	T	G	T	A	W	T	G	C	C	G	C	G	A	C	G	Y	A	C	W	M	M	W	G	T	Y	A	Y	C	R	R	Y	C	R	C	G	A	A	A	C	T	G	C	C	G
SLV-05	G	G	A	C	G	T	G	T	A	T	T	G	C	T	T	C	G	A	C	G	C	A	C	T	C	C	T	A	C	C	C	C	C	A	A	T	C	A	T	G	A	A	A	C	T	G	C	C	G
SLV-19	G	G	C	C	G	T	G	T	A	A	T	G	C	C	G	C	G	A	C	G	T	A	C	T	C	C	T	G	T	T	A	C	C	G	G	C	C	G	T	G	A	A	A	C	T	G	C	C	G
BGV004207	G	G	C	C	T	T	G	T	A	T	A	G	C	C	G	T	G	C	A	A	T	A	C	T	C	C	T	A	C	Y	A	C	C	G	G	C	S	G	T	T	T	T	A	C	T	G	C	C	G
VIR-2620	G	G	C	C	G	C	G	T	A	T	T	G	C	T	T	C	G	A	C	G	T	A	C	T	C	C	T	A	C	C	C	C	C	A	A	T	C	G	T	G	A	A	A	C	T	G	C	C	G
BGV007947	A	G	M	C	G	C	G	T	G	A	T	G	C	C	G	C	A	A	C	G	C	G	T	T	C	C	T	G	C	C	C	T	C	G	G	C	C	A	T	G	A	A	G	T	C	A	T	C	G
BGV007979	G	G	A	C	G	C	G	T	A	T	T	G	C	T	T	C	G	A	C	G	T	A	C	A	C	A	A	A	C	C	C	T	C	A	A	T	C	A	T	G	A	A	A	C	T	G	C	C	G
BGV007985	A	G	C	C	G	C	G	T	G	A	T	C		C	G	C	G	A	C	G	T	G	T	T	C	C	T	A	C	C	C	T	C	G	G	C	G	A	T	G	A	A	A	C	T	A	T	C	G
BGV007988	G	G	C	C	G	C	G	T	A	T	T	G	C	C	G	C	G	A	C	G	C	A	C	T	C	C	T	A	C	C	C	T	C	A	A	T	C	A	T	G	A	A	A	C	T	G	C	C	G
BGV007992	G	G	A	C	G	T	G	T	A	T	T	G	C	T	T	C	G	A	C	G	C	G	T	T	C	C	T	A	C	C	C	T	C	A	A	T	C	A	T	G	A	A	G	T	C	A	C	C	G
BGV007946	A	G	M	C	G	C		T	G	A	T	G	C	C	G	C		A	C	G	C	G	T	T	C	C	T	G	C	C	C	T	C	G	G	C	C	A	T	G	A	A	G	T	C	A	C	C	G
PI-126942	G	G	A	C	G	T	G	T	A	T	T	G	C	T	T	C	G	A	C	G	C	A	C	A	A	A	A	A	C	C	C	T	C	A	A	T	G	A	T	G	A	A	G	T	C	G	C	C	G
PI-387854	G	G	M	C	K	T	G	T	A	T	T	G	C	T	T	C	G	A	C	G	C	A	C	W	M	A	A	A	C	C	A	T	C	A	A	T	C	A	T	G	A	A	A	C	T	G	C	C	G
PI-406761	G	G		C	G	T	G	T	A	T	T	G	C	T	T	C	G	A	C	G	C	A	C	T	C	C	T	A	C	C	A	C	C	A	A	T	G	A	T	G	A	A	A	T	C	G	C	C	G
PI-406781	G	G	A	C	G	C	G	T	A	T	T	G	C	T	T	C	G	A	C	G	C	A	C	T	C	C	T	A	C	T	C	T	C	A	A	T	C	A	T	G	A	A	A	C	T	G	C	C	G
PI-406823	G	G	A	C	G	T	G	T	A	T	T	G	C	T	T	C	G	A	C	G	C	A	C	T	C	C	T	A	C	C	A	T	C	A	A	T	G	G	T	G	A	A	A	T	T	G	C	C	G
PI-406835	G	G	A	T	G	T	G	T	A	A	T	G	C	C	G	C	G	A	C	G	C	A	C	T	C	C	T	A	C	C	A	T	C	A	A	T	G	A	T	G	A	A	A	T	C	G	C	C	G
PI-406972	G	G	C	C	G	T	G	T	A	T	T	G	C	T	T	C	G	A	C	G	Y	A	C	T	C	C	T	A	C	C	M	T	C	A	A	T	C	G	T	G	A	A	A	C	T	G	C	C	R
PI-438556	G	G	A	C	G	T	G	T	A	T	T	G	C	T	T	C	G	A	C	G	C	A	C	T	C	C	T	A	C	T	A	C	C	A	A	T	C	A	T	G	A	A	A	T	T	G	C	C	G
PI-452284	G	G	A	C	G	T	G	T	A	T	T	G	C	T	T	C	G	A	C	G	C	A	C	T	C	C	T	A	C	C	A	T	C	A	A	T	G	A	T	G	A	A	A	C	T	G	C	C	G
PI-487625	G	G	A	C	T	T	A	C	A	A	T	G	C	T	T	C	G	A	C	G	C	A	C	T	C	C	T	A	C	C	A	T	C	A	A	T	C	A	T	G	A	A	A	C	T	G	C	C	G
PI-92866	G	G	A	C	G	C	G	T	A	T	T	G	C	T	T	C	G	A	C	G	C	A	C	T	C	C	T	A	C	T	C	C	C	A	A	T	G	A	T	G	A	A	A	C	T	G	C	C	G
PT-206	G	G	C	C	T	T	G	T	A	A	T	G	C	C	G	C	G	A	C	G	T	A	C	A	A	A	A	G	T	C	A	T	C	G	G	C	C	G	C	G	A	A	A	C	T	G	C	C	G
BGV015382	A	G	A	C	G	T	A	T	A	A	T	G	C	C	G	C	G	A	C	G	C	G	T	T	C	C	T	G	T	C	C	T	C	G	G	C	C	A	T	G	A	A	A	T	T	A	C	C	G
PT-234	G	G	C	C	G	T	G	T	A	T	T	G	C	T	T	C	G	M	M	R	T	A	C	A	A	A	A	G	T	C	M	T	C	G	G	C	C	G	T	K	W	W	A	C	T	G	C	C	G
PT-053	A	G	A	C	G	T	A	T	A	A	T	G	C	C	G	C	G	A	C	G	C	G	T	T	C	C	T	G	C	C	C	T	C	G	G	C	C	A	T	G	A	A	A	T	T	A	C	C	G
BGV015381	G	G	A	C	G	T	G	T	G	A	T	G	C	C	G	C	G	A	C	G	C	G	T	T	C	C	T	G	C	C	C	T	C	G	G	C	C	A	C	G	A	A	A	T	C	A	C	C	G
BGV011178	G	G	C	C	T	C	G	T	A	A	T	G	C	T	T	C	G	A	C	G	C	A	C	A	A	A	A	A	C	C	A	C	C	G	G	C	C	G	T	G	A	A	A	C	T	G	C	C	G
BGV004582	G	G	C	C	T	Y	G	T	A	T	T	G	C	C	G	C	G	M	M	R	T	A	C	T	C	C	T	G	T	T	M	C	C	R	R	Y	C	R	T	K	W	W	A	C	T	G	C	C	G
BGV004584	G	G	C	T	G	T	G	T	A	A	T	G	C	T	T	C	G	A	C	G	C	A	C	T	C	C	T	A	C	C	A	T	C	A	A	T	G	A	T	G	A	A	A	T	C	G	C	C	G
BGV004573	G	G	C	C	G	T	G	T	A	T	T	G	C	C	G	C	G	A	C	G	T	A	C	T	C	C	T	A	C	C	A	C	C	G	G	C	C	G	T	G	A	A	A	C	T	G	C	C	G
BGV004580	G	G	C	C	T	T	G	T	A	T	T	G	C	T	T	C	G	A	C	G	T	A	C	T	C	C	T	A	C	T	A	C	C	R	R	Y	G	A	T	G	A	A	A	C	T	G	C	C	G
BGV004583	G	G	C	C	K	T	G	T	A	W	T	G	C	C	G	C	G	A	C	G	C	A	C	T	C	C	T	G	T	C	A	T	C	G	G	C	C	G	C	G	A	A	A	C	T	G	C	C	G
BGV004588	G	G	C	C	G	T	G	T	A	T	T	G	C	T	T	C	G	A	C	G	C	A	C	T	C	C	T	G	T	C	A	C	C	A	A	T	C	A	T	G	A	A	A	C	T	G	C	C	G
BGV004575	G	G	C	C	K	T	G	T	A	T	T	G	C	C	G	C	G	A	C	G	T	A	C	A	A	A	A	G	T	Y	A	Y	C	A	A	T	C	G	C	G	A	A	A	C	T	G	C	C	G
BGV004577	G	G	C	C	K	T	G	T	A	W	T	G	C	Y	K	C	G	A	C	G	T	A	C	T	C	C	T	G	T	C	A	T	C	A	A	T	C	G	C	G	A	A	A	C	T	G	C	C	G
BGV013717	A	G	M	C	G	C	G	T	G	A	T	C		C	G	C	A	A	C	G	C	G	T	T	C	C	T	G	C	C	C		C	G	G	C	C	A	T	G	A	A	G	T	C	A	C	C	G
BGV013720	A	G	M	C	G	C	G	T	G	A	T	C		C	G	C	A	A	C	G	C	G	T	T	C	C	T	G	C	C	C		C	G	G	C	C	A	T	G	A	A	G	T	C	A	C	C	G
UC-82	G	G	C	C	T	T	G	T	A	T	T	C		T	T	C	G	A	C	G	C	A	C	A	A	A	A	G	T	T	A	C	C	G	G	C	C	A	C	G	A	A	A	C	T	G	C	C	G
BGV007104	G	G	A	C	G	T	A	C	A	A	T	G	C	C	G	C	G	A	C	G	C	A	C	T	C	C	T	G	T	C	C	T	C	A	G	T	C	A	T	G	A	A	A	T	T	A	C	C	G
V710097	G	G	A	C	G	T	G	T	A	T	T	G	C	T	T	C	G	A	C	G	C	A	C	T	C	C	T	A	C	C	A	T	C	A	A	T	C	G	T	G	A	A	A	C	T	G	C	C	G
V06A0053	G	G	C	C	G	C	G	T	A	A	T	G	C	T	T	C	G	A	C	G	T	A	C	T	C	C	T	A	C	C	C	T	C	A	A	T	C	G	T	G	A	A	A	C	T	G	C	C	G
BGV015359	G	G	C	C	G	T	G	T	A	T	T	G	C	T	T	C	G	A	C	G	T	A	C	T	C	C	T	A	C	C	A	T	C	A	A	T	C	G	T	G	A	A	A	C	T	G	C	C	G
V710152	G	G	C	C	G	C	G	T	A	T	T	G	C	T	T	C	G	A	C	G	C	A	C	T	C	C	T	A	C	C	C	C	C	A	A	T	C	A	T	G	A	A	A	C	T	G	C	C	G
V710167	G	G	C	C	G	T	G	T	A	T	T	G	C	T	T	C	G	A	C	G	T	A	C	T	C	C	T	A	C	T	A	C	C	A	A	T	C	A	T	G	A	A	A	C	T	G	C	C	G
V710168	G	G	C	C	G	T	G	T	A	T	T	G	C	T	T	C	G	A	C	G	T	A	C	T	C	C	T	A	C	C	A	T	C	A	A	T	C	G	T	G	A	A	A	C	T	G	C	C	G
V710261	G	G	C	C	G	C	G	T	A	T	T	G	C	T	T	C	G	A	C	G	C	A	C	T	C	C	T	A	C	C	A	C	C	A	A	T	G	G	T	G	A	A	A	C	T	G	C	C	G
BGV014911	G	G	C	C	G	T	G	T	A	T	T	G	C	T	T	C	G	A	C	G	C	A	C	T	C	C	T	A	C	C	C	T	C	A	A	T	C	G	T	G	A	A	A	C	T	G	C	C	G
BGV004652	G	G	A	C	G	T	G	T	A	T	T	G	C	C	G	C	G	A	C	G	T	A	C	T	C	C	T	A	C	T	A	C	C	G	G	C	C	G	T	G	A	A	A	C	T	G	C	C	G
BGV004656	G	G	C	C	T	T	G	T	A	T	T	G	C	C	G	C	G	A	C	G	T	A	C	T	C	C	T	A	C	T	A	C	C	A	A	T	C	G	T	G	A	A	A	C	T	G	C	C	G
BGV004664	G	G	C	C	G	T	G	T	A	T	T	G	C	C	G	C	G	A	C	G	T	A	C	T	C	C	T	A	C	C	A	C	C	G	G	C	C	G	T	G	A	A	A	C	T	G	C	C	G
BGV004667	G	G	C	C	T	T	G	T	A	T	T	G	C	C	G	C	G	A	C	G	T	A	C	T	C	C	T	A	C	T	C	C	C	A	A	T	C	A	T	G	A	A	A	C	T	G	C	C	G
BGV004672	G	G	C	C	T	T	G	T	A	T	T	G	C	C	G	C	G	A	C	G	T	A	C	T	C	C	T	A	C	C	A	C	C	A	A	T	C	A	T	G	A	A	A	C	T	G	C	C	G
BGV004628	G	G	A	C	G	T	G	T	A	T	T	G	C	T	T	C	G	A	C	G	C	A	C	T	C	C	T	A	C	C	C	C	C	A	A	T	G	A	T	G	A	A	A	C	T	G	C	C	G
VERDI	G	G	C	C	K	Y	G	T	R	T	W	G	C	Y	K	Y	G	C	A	A	T	A	C	T	C	C	T	A	C	Y	A	Y	C	A	A	T	S	G	T	T	T	T	A	C	T	G	C	C	G
VIR-3180	G	G	A	C	G	T	G	T	A	T	T	G	C	C	G	C	G	A	C	G	C	A	C	T	C	C	T	A	C	T	A	C	C	A	A	T	C	A	T	G	A	A	A	C	T	G	C	C	G
VIR-3291	G	G	A	C	G	T	G	T	A	T	T	G	C	T	T	C	G	A	C	G	T	A	C	T	C	C	T	A	C	C	A	T	C	A	A	T	C	G	T	G	A	A	A	C	T	G	C	C	G
VIR-3474	G	G	C	C	G	T	G	T	A	T	T	G	C	T	T	C	G	A	C	G	C	A	C	T	C	C	T	A	C	C	A	C	C	A	A	T	G	G	T	G	A	A	A	C	T	G	C	C	G
VIR-3479	G	G	A	C	G	T	G	T	A	T	T	G	C	T	T	C	G	A	C	G	C	A	C	T	C	C	T	A	C	C	A	C	C	A	A	T	C	A	T	G	A	A	A	T	T	G	C	C	G
VIR-3494	G	G	C	C	G	C	G	T	A	T	T	G	C	C	G	C	G	A	C	G	C	A	C	T	C	C	T	A	C	T	A	C	C	A	A	T	C	G	T	G	A	A	A	C	T	G	C	C	G
VIR-3507	G	G	A	C	G	T	G	T	A	T	T	G	C	T	T	C	G	A	C	G	C	A	C	T	C	C	T	A	C	T	A	C	C	A	A	T	C	A	T	G	A	A	A	C	T	G	C	C	G
VIR-3644	G	G	M	C	G	C	G	T	A	A	T	G	C	T	T	C	G	A	C	G	T	A	C	T	C	C	T	A	C	C	A	C	C	A	A	T	C	G	T	G	A	A	A	C	T	G	C	C	G
VIR-3847	G	G	A	C	G	C	G	T	A	T	T	G	C	C	G	C	G	A	C	G	C	A	C	T	C	C	T	A	C	T	A	C	C	A	A	T	C	A	T	G	A	A	A	C	T	G	C	C	G
VIR-4197	G	G	C	C	G	C	G	T	A	T	T	G	C	T	T	C	G	A	C	G	T	A	C	T	C	C	T	A	C	C	A	T	C	A	A	T	C	G	T	G	A	A	A	C	T	G	C	C	G
VIR-4611	G	G	C	C	G	T	G	T	A	A	T	G	C	C	G	C	G	A	C	G	T	A	C	T	C	C	T	A	C	C	A	C	C	G	G	C	C	G	T	G	A	A	A	C	T	G	C	C	G
BGV005628	G	G	C	C	G	T	G	T	A	T	T	G	C	T	T	C	G	A	C	G	T	A	C	T	C	C	T	A	C	C	C	T	C	A	A	T	C	G	T	G	A	A	A	C	T	G	C	C	G
BGV005655	G	G	C	C	G	C	G	T	A	T	T	G	C	T	T	C	G	A	C	G	C	A	C	T	C	C	T	A	C	C	C	C	C	A	A	T	C	G	T	G	A	A	A	C	T	G	C	C	G
BGV005436	G	G	C	C	G	T	G	T	A	T	T	G	C	T	T	C	G	A	C	G	C	A	C	T	C	C	T	A	C	C	A	C	C	A	A	T	C	G	T	G	A	A	A	C	T	G	C	C	G
BGV005416	G	G	C	C	G	C	G	T	A	T	T	G	C	T	T	C	G	A	C	G	T	A	C	T	C	C	T	G	T	C	C	C	C	A	A	T	C	G	T	G	A	A	A	C	T	G	C	C	G
BGV005495	G	G	A	C	G	C	G	T	A	T	T	G	C	C	G	C	G	A	C	G	T	A	C	T	C	C	T	A	C	T	C	C	C	A	A	T	C	A	T	G	A	A	A	C	T	G	C	C	G
WIR03595	G	G	A	C	G	T	G	T	A	T	T	G	C	T	T	C	G	A	C	G	T	A	C	T	C	C	T	A	C	C	A	C	C	A	A	T	G	G	T	G	A	A	A	C	T	G	C	C	G
BGV000933	G	G	C	C	G	T	G	T	A	T	T	G	C	T	T	C	G	A	C	G	T	A	C	T	C	C	T	A	C	C	C	T	C	A	A	T	C	G	T	G	A	A	A	C	T	G	C	C	G
BGV015365	G	G	C	C	G	T	G	T	A	T	T	G	C	T	T	C	G	A	C	G	T	A	C	T	C	C	T	G	T	T	A	T	C	A	A	T	C	G	T	G	A	A	A	C	T	G	C	C	G
BGV015368	G	G	A	C	T	C	G	T	A	T	T	G	C	T	T	C	G	A	C	G	T	A	C	T	C	C	T	A	C	C	A	C	C	A	A	T	C	A	T	G	A	A	A	C	T	G	C	C	G
[truncated: 5,000 more columns]
