# Supplementary material for: Variation Revealed by SNP Genotyping and Morphology Provides Insight into the Origin of the Tomato
Source: PLoS One. 2012 Oct 31;7(10):e48198. doi: 10.1371/journal.pone.0048198 (PMC3485194; doi:10.1371/journal.pone.0048198)
Supplement: Table S3 — Morphological characterization data. (XLS) [file pone.0048198.s005.xls]

## Sheet: Sheet1
	Stem anthocyanin		Vein anthocyanin		Leaflet border			Width of pedicel scar			Shape of pistil scar				External color of ripe fruit						Skin color of ripe fruit		Fruit cross-sectional shape			Plant growth type				Petal curvature			Stem pubescence density			Stile position				Leaf type				Stem pubescence length			Inflorescence type
Accession	dark	clear	dark	clear	undulated	serrated	entire	narrow	wide	medium	stellate	irregular	linear	dot	orange	green	other	pink	yellow	red	yellow	colorless	angular	round	irregular	determinate	dwarf	Semi-determinate	indeterminate	slight	intermediate	high	sparse	intermediate	dense	same level as stamen	slightly exterted	inserted	highly exterted	dwarf	standard	potato	pimpinellifolium	long	intermediate	long	multiparous	uniparous	Number of leaflets
BGV000250	1	0	0	1	0	1	0	1	0	0	0	0	0	1	0	0	0	0	0	1	1	0	0	1	0	0	0	0	1	1	0	0	0	0	1	0.5	0.5	0	0	0	1	0	0	0	1	0	0	1	7
CATIE-10965	1	0	0	1	1	0	0	1	0	0	0	0	0	1	1	0	0	0	0	0	1	0				0	0	0	1	0	1	0	0	1	0	0	0	1	0	0	1	0	0	0	1	0	0	1	7
BGV006767	1	0	1	0	0	1	0	1	0	0	0	0	0	1	0	0	0	0	0	1	1	0	0	1	0	0	0	0	1	0	1	0	0	0	1	0	0.5	0.5	0	0	1	0	0	0	1	0	0	1	7
BGV006769	1	0	0	1	0	1	0	1	0	0	0	0	0	1	0	0	0	0	0	1	1	0	1	0	0	0	0	0	1	1	0	0	0	1	0	0	1	0	0	0	1	0	0	0	0	1	0	1	7
BGV006777	1	0	0	1	0	1	0	1	0	0	0	0	0	1	0	0	0	1	0	0	0	1	0	1	0	0	0	0	1	0	1	0	0	1	0	0	0	1	0	0	1	0	0	0	0	1	0	1	7
BGV006792	1	0	0	1	0	1	0	1	0	0	0	0	0	1	0	0	0	0	0	1	1	0	1	0	0	0	0	0	1	0	1	0	0	1	0	0	0.5	0.5	0	0	1	0	0	0	0	1	0	1	7
BGV006825	1	0	0	1	1	0	0	1	0	0	0	1	0	0	0	0	0	1	0	0	0	1	1	0	0	0	0	0	1	0	1	0	0	1	0	0.5	0.5	0	0	0	1	0	0	0	0	1	0	1	7
BGV006857	1	0	0	1	1	0	0	1	0	0	0	0	0	1	0	0	0	1	0	0	0	1	1	0	0	0	0	0	1	0	1	0	0	0	1	0.5	0	0.5	0	0	1	0	0	1	0	0	0	1	7
BGV006859	0	1	0	1	0	1	0	1	0	0	0	0	0	1	0	0	0	0	0	1	1	0	1	0	0	0	0	0	1	1	0	0	1	0	0	0	1	0	0	0	1	0	0	0	0	1	1	0	7
BGV006869	1	0	0	1	0	1	0	1	0	0	0	0	0	1	0	0	0	0	0	1	1	0	1	0	0	0	0	0	1	1	0	0	0	1	0	0	1	0	0	0	1	0	0	0	0	1	0	1	7
BGV006872	1	0	0	1	0	1	0	1	0	0	0	0	0	1	0	0	0	0	0	1	1	0	0	1	0	0	0	0	1	0	1	0	0	1	0	0	1	0	0	0	1	0	0	1	0	0	0	1	7
BGV006875	1	0	0	1	0	1	0	1	0	0	0	0	0	1	0	0	0	0	0	1	1	0	1	0	0	0	0	0	1	0	0	1	0	1	0	0	1	0	0	0	1	0	0	0	1	0	0	1	8.33
BGV006877	1	0	0	1	0	1	0	1	0	0	0	0	0	1	0	0	0	0	0	1	1	0	0	0	1	0	0	0	1	0	1	0	0	0	1	0	0	1	0	0	1	0	0	0	1	0	0	1	7.67
BGV006883	1	0	0	1	0	1	0	1	0	0	0	0	0	1	0	0	0	0	0	1	1	0	1	0	0	0	0	0	1	0	1	0	0	1	0	0	0	1	0	0	1	0	0	0	1	0	0	1	7
BGV006896	1	0	0	1	0	1	0	1	0	0	0	0	0	1	0	0	0	0	0	1	1	0	1	0	0	0	0	0	1	0	1	0	1	0	0	0	1	0	0	0	1	0	0	0	0	1	0	1	7
BGV006905	0	1	0	1	0	1	0	1	0	0	0	0	0	1	0	0	0	0	0	1	1	0	1	0	0	0	0	0	1	0	1	0	1	0	0	0.5	0.5	0	0	0	1	0	0	0	0	1	0	1	5.67
BGV006910	1	0	0	1	0	1	0	1	0	0	0	0	0	1	0	0	0	0	0	1	1	0	1	0	0	0	0	0	1	0	1	0	1	0	0	0.5	0.5	0	0	0	1	0	0	0	0	1	0	1	7
BGV006931	1	0	0	1	0	1	0	1	0	0	0	0	0	1	0	0	0	0	0	1	1	0	0	0	1	0	0	0	1	1	0	0	0	0	1	0	0	1	0	0	1	0	0	1	0	0	0	1	7
BGV006932	1	0	0	1	0	1	0	1	0	0	0	0	0	1	0	0	0	0	0	1	1	0	1	0	0	0	0	0	1	1	0	0	0	0	1	0.5	0.5	0	0	0	1	0	0	1	0	0	0	1	7
BGV006934	1	0	0	1	1	0	0	1	0	0	0	0	0	1	0	0	0	0	0	1	1	0	1	0	0	0	0	0	1	1	0	0	0	0	1	0.5	0.5	0	0	0	1	0	0	0	1	0	0	1	7
BGV007023	1	0	0	1	0	1	0	1	0	0	0	0	0	1	0	0	0	0	0	1	1	0	0	1	0	0	0	0	1	0	1	0	1	0	0	0.5	0	0.5	0	0	1	0	0	0	0	1	0	1	7.67
BGV007861	0	1	0	1	0	0	1	1	0	0	0	0	0	1	0	0	0	0	0	1	1	0	1	0	0	0	0	0	1	0	0	1	1	0	0	1	0	0	0	0	0	0	1	0	0	1	0	1	7
BGV006087	1	0	0	1	1	0	0	1	0	0	1	0	0	0	0	0	0	0	0	1	1	0	0	1	0	0	0	1	0	0	0	1	0	1	0	0.5	0	0.5	0	0	1	0	0	1	0	0	0	1	7
BGV006129	1	0	1	0	0.5	0.5	0	1	0	0	0	0	0	1	0	0	0	0	0	1	1	0	0	1	0	0	0	0	1				0	0.5	0.5	0.5	0.5	0	0	0	0	0	1	0.33	0.33	0.33	0	1	5.91
BGV006233	1	0	1	0	0	1	0	1	0	0	0	0	0	1	0	0	0	0	0	1	1	0	0	0.5	0.5	0	0	0	1				1	0	0	0	1	0	0	0	1	0	0	0	0	1	0	1	7
BGV005873	1	0	0	1	0	1	0	0	0	1	0	0	0	1	0	0	0	0	0	1	1	0	1	0	0	0	0	1	0	0	1	0	0	0	1	0	0	1	0	0	1	0	0	1	0	0	0	1	9
BGV006327	0	1	0	1	1	0	0	1	0	0	0	0	0	1	0	0	0	0	0	1	1	0	0	1	0	0	0	0	1	0	0	1	1	0	0	0	0	0	1	0	0	0	1	0	1	0			7
BGV006328	0	1	0	1	0	0	1	1	0	0	0	0	0	1	0	0	0	0	0	1	1	0	0	1	0	0	0	0	1	0	1	0	1	0	0	0	0	0	1	0	0	0	1	0	0	1			7
BGV006331	0	1	0	1	0	0	1	1	0	0	0	0	0	1	0	0	0	0	0	1	1	0	0	1	0	0	0	0	1	0	0	1	1	0	0	0	0	0	1	0	0	0	1	1	0	0	0.5	0.5	7
BGV006333					1	0	0	1	0	0	0	0	0	1	0	0	0	0	0	1	1	0	0	1	0	0	0	0	1	0	0	1	1	0	0	0	1	0	0	0	0	0	1	1	0	0	0	1	7.27
BGV006343															0	0	0	0	0	1	1	0	0	1	0	0	0	0	1	0	0	1	1	0	0	0	0	0	1	0	0	0	1	0	0	1			6.85
BGV006344					0	0	1	1	0	0	0	0	0	1	0	0	0	0	0	1	1	0	0	1	0	0	0	0	1	0	0	1	1	0	0	0	0	0	1	0	0	0	1	0	0	1	0	1	7
BGV006345					0	0	1	1	0	0	0	0	0	1	0	0	0	0	0	1	1	0	0	1	0	0	0	0	1	0	0	1	1	0	0	0	0	0	1	0	0	0	1	1	0	0	0	1	5.1
BGV006347	0	1	0	1	0	0	1	1	0	0	0	0	0	1	0	0	0	0	0	1	1	0	0	1	0	0	0	0	1	0	0	1	1	0	0	0	0	0	1	0	0	0	1	1	0	0	0	1	6.5
BGV006360					0	0	1	1	0	0	0	0	0	1	0	0	0	0	0	1	1	0	0	1	0	0	0	0	1	0	0	1	1	0	0	0	0	0	1					0	1	0			7
BGV006369	0	1	0	1	0	0	1	1	0	0	0	0	0	1	0	0	0	0	0	1	1	0	0	1	0	0	0	0	1	0	0	1	1	0	0	0	0	0	1	0	0	0	1	1	0	0	0	1	6.8
BGV006370	0	1	0	1	0	0	1	1	0	0	0	0	0	1	0	0	0	0	0	1	1	0	0	1	0	0	0	0	1	0	0	1	1	0	0	0	0	0	1	0	0	0	1	1	0	0	0	1	7
BGV006457	1	0	1	0	0.5	0.5	0	1	0	0	0	0	0	1	0	0	0	0	0	1	1	0	0	1	0	0	0	0	1				1	0	0	0	1	0	0	0	0	0	1	0	0	1	1	0	6.67
BGV006478	1	0	1	0	0	0	1	1	0	0	0	0	0	1	0	0	0	0	1	0			0	1	0	0	0	0	1				0	1	0	1	0	0	0	0	0	0	1	0	0	1	1	0	7
BGV006504	1	0	1	0	0.5	0	0.5	1	0	0	0	0	0	1	0	0	0	0	0	1	1	0	0	1	0	0	0	0	1				0.5	0	0.5	0	0	1	0	0	0	0	1	0	1	0	1	0	7
BGV006507	0	1	1	0	1	0	0	1	0	0	0	0	0	1	0	0	0	0	0	1	1	0	0	1	0	0	0	0	1				0	0.5	0.5	1	0	0	0	0	0	0	1	0	0	1	0	1	6.33
BGV006514	1	0	1	0	0.5	0.5	0	1	0	0	0	0	0	1	0	0	0	0	0	1	1	0	0	1	0	0	0	0	1				0.5	0	0.5	1	0	0	0	0	0	0	1	0	0.5	0.5	1	0	6.33
BGV005895	1	0	1	0	0.5	0.5	0	1	0	0	0	0	0	1	0	0	0	0	0	1	1	0	0	1	0	0	0	0	1				0.33	0.33	0.33	0	0.5	0.5	0	0	1	0	0	0	0.5	0.5	0	1	8
BGV005912	1	0	1	0	0	1	0	1	0	0	0	0	0.5	0.5	0	0	0	0	0	1	1	0	0	0	1	0.5	0	0	0.5				0.5	0.5	0	0	0	1	0	0	1	0	0	0.5	0.5	0	0	1	7
BGV006753	1	0	0	1	1	0	0	1	0	0	0	1	0	0	0	0	0	0	0	1	1	0	0	0	1	0	0	0	1	0	1	0	1	0	0	1	0	0	0	0	1	0	0	0	0	1	0	1	7
BGV012344	1	0	0	1	1	0	0	1	0	0	0	0	0	1	0	0	0	1	0	0	0	1	0	1	0	0	0	0	1	1	0	0	0	1	0	1	0	0	0	0	1	0	0	1	0	0	0	1	7
LA-1483	1	0	0	1	0	1	0	1	0	0	0	0	0	1	0	0	0	0	0	1	1	0	0	1	0	0	0	0	1	1	0	0	0	1	0	1	0	0	0	0	1	0	0	0	1	0	0	1	7
PI-129105	1	0	0	1	0	1	0	1	0	0	0	0	0	1	0	0	0	1	0	0	0	1	0	1	0	0	0	0	1	0	0	1	0	1	0	0	0	1	0	0	1	0	0	1	0	0	0	1	8.33
L04775	1	0	0	1	0	1	0	1	0	0	0	0	0	1	0	0	0	0	0	1	1	0	0	1	0	0	0	0	1	0	1	0	0	1	0	0.5	0	0.5	0	0	1	0	0	0	1	0	0	1	7
PI-406890	1	0	0	1	0	1	0	1	0	0	0	0	0	1	0	0	0	0	0	1	1	0	0	1	0	0	0	0	1	1	0	0	0	0	1	0	1	0	0	0	1	0	0	1	0	0	0	1	9
L06230	1	0	0	1	0	1	0	1	0	0	0	0	0	1	0	0	0	0	0	1	1	0	0	1	0	0	0	0	1	1	0	0	0	1	0	0	1	0	0	0	1	0	0	0	1	0	0	1	7
LA-1291	1	0	0	1	0	1	0	1	0	0	0	0	0	1	0	0	0	0	0	1	1	0	0	1	0	0	0	0	1	1	0	0	0	0	1	1	0	0	0	0	1	0	0	0	1	0	0	1	7
LA-1388	1	0	1	0	0.5	0.5	0	1	0	0	0	0.33	0.33	0.33	0	0	0	0	0	1	1	0	0	0.5	0.5	0	0	0	1				0	0.5	0.5	0	0.33	0.33	0.33	0	1	0	0	0.33	0.33	0.33	0	1	6.5
LA-1429	1	0	0	1	1	0	0	1	0	0	0	0	0	1	0	0	0	0	0	1	1	0	0	1	0	0	0	0	1	0	0	1	1	0	0	0	1	0	0	0	0	0	1	0	0	1	0	1	7
LA-1545	1	0	0	1	0	1	0	1	0	0	0	0	0	1	0	0	0	0	0	1	1	0	0	1	0	0	0	0	1	1	0	0	0	0	1	0.5	0.5	0	0	0	1	0	0	1	0	0	0	1	8.33
LA-1549	1	0	0	1	0	1	0	1	0	0	0	0	0	1	0	0	0	0	0	1	1	0	1	0	0	0	0	0	1	0	1	0	0	1	0	0.5	0.5	0	0	0	1	0	0	0	1	0	0	1	9
LA-1622	1	0	0	1	0	1	0	1	0	0	0	0	0	1	0	0	0	0	0	1	1	0	0	1	0	0	0	0	1	1	0	0	0	1	0	0	0	1	0	0	1	0	0	0	1	0	0	1	7
LA-2079	1	0	0	1	0	1	0	1	0	0	0	0	0	1	0	0	0	0	0	1	1	0	0	1	0	0	0	0	1	1	0	0	0	1	0	1	0	0	0	0	1	0	0	1	0	0	0	1	7
LA-2188	1	0	0	1	0	0	1	1	0	0	0	0	0	1	0	0	0	0	0	1	1	0	0	1	0	0	0	0	1	0	1	0	0	1	0	0	1	0	0	0	1	0	0	1	0	0	0	1	7
LA-2208	1	0	0	1	0	1	0	1	0	0	0	0	0	1	0	0	0	0	0	1	1	0	1	0	0	0	0	0	1	0	1	0	0	0	1	1	0	0	0	0	1	0	0	0	1	0	0	1	7
LA-2251	1	0	0	1	0	1	0	1	0	0	0	0	0	1	0	0	0	0	0	1	1	0	1	0	0	0	0	0	1	0	1	0	0	1	0	0.33	0.33	0.33	0	0	1	0	0	1	0	0	0	1	7
LA-2265	1	0	0	1	1	0	0	1	0	0	0	0	0	1	0	0	0	0	0	1	1	0	1	0	0	0	0	0	1	0	1	0	0	1	0	0	0	1	0	0	1	0	0	1	0	0	0	1	9
LA-2278	1	0	0	1	0	1	0	1	0	0	0	0	0	1	0	0	0	0	0	1	1	0	1	0	0	0	0	0	1	0	1	0	0	1	0	0.5	0.5	0	0	0	1	0	0	1	0	0	0	1	7
LA-2309	1	0	0	1	1	0	0	1	0	0	0	0	0	1	0	0	0	0	0	1	1	0	1	0	0	0	0	0	1	0	0	1	0	1	0	0.5	0	0.5	0	0	1	0	0	1	0	0	0	1	9
LA-2312	1	0	0	1	0	1	0	1	0	0	0	0	0	1	0	0	0	0	0	1	1	0	1	0	0	0	0	0	1	1	0	0	0	1	0	0.5	0	0.5	0	0	1	0	0	0	1	0	0	1	7
LA-2392	1	0	0	1	0	1	0	1	0	0	0	0	0	1	0	0	0	0	0	1	1	0	0	1	0	0	0	0	1	1	0	0	0	1	0	1	0	0	0	0	1	0	0	1	0	0	0	1	7
LA-2664	1	0	0	1	0	1	0	1	0	0	0	0	0	1	0	0	0	0	0	1	1	0	1	0	0	0	0	0	1	1	0	0	0	1	0	0.5	0.5	0	0	0	1	0	0	1	0	0	0	1	7
LA-2670	1	0	0	1	0	1	0	1	0	0	0	0	0	1	0	0	0	0	0	1	1	0	0	1	0	0	0	0	1	1	0	0	0	1	0	0.33	0.33	0.33	0	0	1	0	0	0	1	0	0	1	7
LA-2686	0	1	0	1	1	0	0	1	0	0	0	0	0	1	0	0	0	0	0	1	1	0	0	1	0	0	0	0	1	0	0	1	0	1	0	0	0	1	0	0	1	0	0	0	1	0	0	1	7
LA-2688	1	0	0	1	1	0	0	1	0	0	0	0	0	1	0	0	0	0	0	1	1	0	0	1	0	0	0	0	1	0	1	0	0	1	0	0	0	1	0	0	1	0	0	0	1	0	0	1	7
LA-2702	1	0	0	1	0	1	0	1	0	0	0	0	0	1	0	0	0	0	0	1	1	0	0	1	0	0	0	0	1	1	0	0	0	1	0	0.5	0.5	0	0	0	1	0	0	0	1	0	0	1	7
LA-2725	1	0	0	1	0	0	1	1	0	0	0	0	0	1	0	0	0	0	0	1	1	0	0	1	0	0	0	0	1	0	0	1	1	0	0	0	1	0	0	0	0	0	1	0	0	1	0	1	7
BGV007918	1	0	1	0	0	1	0	1	0	0	0	0	0	1	0	0	0	0	0	1	1	0	0	1	0	0	0	0	1				0.5	0.5	0	0.5	0	0.5	0	0	1	0	0	0	0.5	0.5	0	1	7
BGV007927	1	0	1	0	0	1	0	1	0	0	0	0	0	1	0	0	0	0	0	1	1	0	0	1	0	0	0	0	1				1	0	0	0	0	1	0	0	1	0	0	0	1	0	0	1	7
BGV007928	1	0	1	0	0	1	0	1	0	0	0	0	0	1	0	0	0	0	0	1	1	0	0	1	0	0	0	0	1				1	0	0	0	1	0	0	0	1	0	0	0	0	1	0	1	5
BGV007929	1	0	1	0	0	1	0	1	0	0	0	0	0	1	0	0	0	0	0	1	1	0	0	1	0	0	0	0	1				0.5	0.5	0	0.5	0.5	0	0	0	1	0	0	0	0.5	0.5	0	1	7
BGV007859	1	0	1	0	0.5	0.5	0	1	0	0	0	0	0	1	0	0	0	0	0	1	1	0	0	1	0	0	0	0	1				0.33	0.33	0.33	0.33	0.33	0.33	0	0	1	0	0	0	0.5	0.5	0	1	7.4
BGV007867	1	0	1	0	0	1	0	1	0	0	0.33	0	0.33	0.33	0	0	0	0.5	0	0.5	0	1	0	0	1	0	0	0	1				0	1	0	1	0	0	0	0	1	0	0	0	0.5	0.5	0	1
BGV007869	1	0	1	0	0	1	0	1	0	0	0.33	0.33	0.33	0	0	0	0	1	0	0	0	1	0	0	1	0	0	0	1				0	0	1	0	0	1	0	0	1	0	0	0	1	0	1	0
BGV007901	1	0	1	0	0.5	0.5	0	1	0	0	0	0	0	1	0	0	0	0	0	1	1	0	0	1	0	0	0	0	1				0	0.5	0.5	0	0	1	0	0	1	0	0	0	0.5	0.5	0	1	7.73
BGV007906	1	0	1	0	0	1	0	1	0	0	0	0	0	1	0	0	0	0	0	1	1	0	0	1	0	0	0	0	1				0.5	0.5	0	0	0	1	0	0	1	0	0	0	0.5	0.5	0	1	7
BGV007907	1	0	1	0	0	1	0	1	0	0	0	0	0	1	0	0	0	0	0	1	1	0	0	1	0	0	0	0	1				1	0	0	0	1	0	0	0	1	0	0	0	0	1	0	1	7
BGV007912	1	0	1	0	0	1	0	1	0	0	0	0	0	1	0	0	0	0	0	1	1	0	0	1	0	0	0	0	1				0.5	0.5	0	0	0	1	0	0	1	0	0	0	1	0	0	1	7
BGV007913	1	0	1	0	0	1	0	1	0	0	0	0	0	1	0	0	0	0	0	1	1	0	0	1	0	0	0	0	1				1	0	0	0	0	1	0	0	1	0	0	0	0.5	0.5	0	1	5
BGV007947	1	0	1	0	0	1	0	1	0	0	0	0	0	1	0	0	0	0	0	1	1	0	0	1	0	0	0	0	1				0.5	0.5	0	1	0	0	0	0	0	0	1	0	0.5	0.5	0	1	8.67
BGV007979	1	0	0	1	0	1	0	0	0	1	0	0	0	1	0	0	0	0	0	1	1	0	1	0	0	0	0	0	1	1	0	0	0	1	0	0.5	0	0.5	0	0	1	0	0	0	1	0	0	1	7
BGV007988	1	0	1	0	0.5	0.5	0	1	0	0	0	0	0	1	0	0	0	0	0	1	1	0	0.33	0.33	0.33	0	0	0	1				0	0	1	0.33	0.33	0.33	0	0	1	0	0	0	0.5	0.5	0	1	7
BGV007992	1	0	1	0	0	1	0	1	0	0	0	0	0	1	0	0	0	0	0	1	1	0	0	1	0	0	0	0	1	1	0	0	0.33	0.33	0.33	0	0.5	0	0.5	0	0.5	0	0.5	0	0.5	0.5	0	1	8
PI-126942	1	0	0	1	0	1	0	1	0	0	0	0	0	1	0	0	0	0	0	1	1	0	0	1	0	0	0	0	1	0	1	0	0	1	0	0.5	0	0.5	0	0	1	0	0	1	0	0	0	1	8.33
PI-406761	1	0	0	1	0	1	0	1	0	0	0	0	0	1	0	0	0	0	0	1	1	0	0	1	0	0	0	0	1	0	1	0	0	1	0	0	0.5	0.5	0	0	1	0	0	1	0	0	0	1	7
PI-406781	1	0	0	1	1	0	0	1	0	0	0	0	0	1	0	0	0	0	0	1	1	0	0	1	0	0	0	0	1	1	0	0	0	1	0	0	0.5	0.5	0	0	1	0	0	0	1	0	0	1	7
PI-406823	1	0	0	1	0	1	0	1	0	0	0	0	0	1	0	0	0	1	0	0	0	1	1	0	0	0	0	0	1	1	0	0	0	1	0	0.5	0.5	0	0	0	1	0	0	0	1	0	0	1	7
PI-406835	1	0	0	1	0	1	0	1	0	0	0	0	0	1	0	0	0	0	0	1	1	0	0	1	0	0	0	0	1	0	1	0	0	1	0	1	0	0	0	0	1	0	0	0	1	0	0	1	8.33
PI-406972	1	0	0	1	0	1	0	1	0	0	0	0	0	1	0	0	0	0.5	0	0.5	1	0	1	0	0	0	0	0	1	1	0	0	0	1	0	0.5	0.5	0	0	0	1	0	0	0	1	0	0	1	7.67
PI-438556	1	0	0	1	0	1	0	1	0	0	0	0	0	1	0	0	0	0	0	1	1	0	0	1	0	0	0	0	1	1	0	0	0	0	1	0	1	0	0	0	1	0	0	0	1	0	0	1	7.67
PI-452284	1	0	0	1	0	1	0	1	0	0	0	0	0	1	0	0	0	0	0	1	1	0	0	1	0	0	0	0	1	1	0	0	1	0	0	0	1	0	0	0	1	0	0	0	1	0	0	1	8
BGV011178	1	0	0	1	0	0	1	1	0	0	0	1	0	0	0	0	0	0	0	1	1	0	1	0	0	0	0	1	0	0	1	0	0	0	1	0.5	0	0.5	0	0	1	0	0	1	0	0	0	1	7
BGV004584	0	1	0	1	1	0	0	1	0	0	0	0	0	1	0	0	0	0	0	1	1	0	0	1	0	0	0	0	1	0	1	0	0	1	0	1	0	0	0	0	1	0	0	0	1	0	0	1	7.67
BGV004573	1	0	0	1	1	0	0	1	0	0	0	0	0	1	0	0	0	0	0	1	1	0	1	0	0	0	0	1	0	0	1	0	0	1	0	0	0	1	0	0	1	0	0	0	1	0	0	1	7
BGV005628								1	0	0	0	0	1	0	0	0	0	0	0	1	1	0	0	1	0	0	0	0	1																		1	0
VIR-3180	1	0	0	1	1	0	0	1	0	0	0	0	0	1	0	0	0	0	0	1	1	0	1	0	0	0	0	0	1	0	1	0	0	1	0	0	0.5	0.5	0	0	1	0	0	1	0	0	0	1	7
VIR-3291	1	0	0	1	1	0	0	1	0	0	0	0	0	1	0	0	0	0	0	1	1	0	1	0	0	0	0	1	0	0	1	0	0	1	0	0.5	0	0.5	0	0	1	0	0	1	0	0	0	1	7
VIR-3474	1	0	0	1	0	1	0	0	0	1	1	0	0	0	0	0	0	0	0	1	1	0	1	0	0	0	0	0	1	0	1	0	0	0	1	0	0	1	0	0	1	0	0	1	0	0	0	1	9
VIR-3507	1	0	0	1	0	1	0	1	0	0	0	0	0	1	0	0	0	0	0	1	1	0	1	0	0	0	0	0	1	1	0	0	0	1	0	0.5	0.5	0	0	0	1	0	0	0	1	0	0	1	7
VIR-3644	1	0	0	1	1	0	0	1	0	0	0	0	0	1	0	0	0	0	0	1	1	0	0	1	0	0	0	0	1	1	0	0	0	1	0	0.5	0.5	0	0	0	1	0	0	1	0	0	0	1	7
VIR-4611	0	1	0	1	0	1	0	1	0	0	1	0	0	0	0	0	0	0	0	1	1	0	1	0	0	0	0	1	0	0	1	0	0	1	0	0.5	0	0.5	0	0	1	0	0	1	0	0	1	0	7
WIR03595	1	0	0	1	1	0	0	1	0	0	0	0	0	1	0	0	0	0	0	1	1	0	1	0	0	0	0	1	0	0	0	1	0	1	0	0.5	0	0.5	0	0	1	0	0	1	0	0	0	1	8.33
[truncated: 10 more columns]
